# Supplementary material for: 3-Methyl-4-[2-(4-nitro­phen­yl)hydrazin-1-yl­idene]-5-oxo-4,5-dihydro-1H-pyrazole-1-carbothio­amide
Source: Acta Crystallogr Sect E Struct Rep Online. 2012 Jun 23;68(Pt 7):o2162. doi: 10.1107/S1600536812027134 (PMC3393969; doi:10.1107/S1600536812027134)
Supplement: Supplementary file 1 [file e-68-o2162-sup1.cif]

##############################################################################
#                                                                            #
# This CIF contains the data in a paper accepted for publication in          #
# Acta Crystallographica Section E. It conforms to the requirements of       #
# Notes for Authors for Acta Crystallographica Section E, and has been       #
# peer reviewed under the auspices of the IUCr Commission on Journals.       #
#                                                                            #
# Full details of the Crystallographic Information File format               #
# are given in the paper "The Crystallographic Information File (CIF):       #
# a New Standard Archive File for Crystallography" by S. R. Hall, F. H.      #
# Allen and I. D. Brown [Acta Cryst. (1991), A47, 655-685].                  #
#                                                                            #
# The current version of the core CIF dictionary is obtainable from          #
# ftp://ftp.iucr.org/pub/cif_core.dic.                                       #
#                                                                            #
# Software is freely available for graphical display of the structure(s)     #
# in this CIF. For information consult the CIF software page                 #
# http://www.iucr.org/resources/cif/software.                                #
#                                                                            #
# This file may be used for bona fide research purposes within the           #
# scientific community so long as proper attribution is given to the journal # 
# article from which it was obtained.                                        #
#                                                                            #
##############################################################################
data_global
_audit_creation_method     'form.cif (version 2.0)'
_journal_data_validation_number     ?
_journal_date_recd_electronic     2012-06-11
_journal_date_accepted     2012-06-15
_journal_name_full     'Acta Crystallographica, Section E'
_journal_year     2012
_journal_volume     68
_journal_issue      7
_journal_page_first     o2162
_journal_page_last     o2162
_journal_paper_category     QO
_journal_paper_doi     10.1107/S1600536812027134
_journal_coeditor_code     KJ2205
_publ_contact_author_name     'Prof. Fun, Hoong-Kun'
_publ_contact_author_address
;
      X-ray Crystallography Unit
      School of Physics
      Universiti Sains Malaysia
      11800 USM, Penang
      MALAYSIA
;
_publ_contact_author_email     'hkfun@usm.my'
_publ_contact_author_fax     '604 6579150'
_publ_contact_author_phone     '604 6533652'
_publ_section_title
;\
3-Methyl-4-[2-(4-nitrophenyl)hydrazin-1-ylidene]-5-oxo-4,5-dihydro-1<i>H</i>-\
pyrazole-1-carbothioamide
;
loop_
    _publ_author_name
    _publ_author_footnote
    _publ_author_address
    'Hoong-Kun Fun'
;
      Thomson Reuters ResearcherID: A-3561-2009.
;
;     X-ray Crystallography Unit
      School of Physics
      Universiti Sains Malaysia
      11800 USM, Penang
      Malaysia
;
    'Ching Kheng Quah'
;
      Thomson Reuters ResearcherID: A-5525-2009.
;
;
      X-ray Crystallography Unit
      School of Physics
      Universiti Sains Malaysia
      11800 USM, Penang
      Malaysia
;
    'Shobhitha Shetty' ?
;
      Department of Studies in Chemistry
      Mangalore University
      Mangalagangotri
      Mangalore 574 199
      India
;
    'Balakrishna Kalluraya ' ?
;
      Department of Studies in Chemistry
      Mangalore University
      Mangalagangotri
      Mangalore 574 199
      India
;
    'M. Babu' ?
;
      Department of Studies in Chemistry
      Mangalore University
      Mangalagangotri
      Mangalore 574 199
      India
;
data_I
_audit_creation_method     SHELXL-97
_chemical_name_systematic
;
3-Methyl-4-[2-(4-nitrophenyl)hydrazin-1-ylidene]-5-oxo-4,5-dihydro-1<i>H</i>-
pyrazole-1-carbothioamide
;
_chemical_name_common     ?
_chemical_formula_moiety     'C11 H10 N6 O3 S'
_chemical_formula_sum     'C11 H10 N6 O3 S'
_chemical_formula_iupac     'C11 H10 N6 O3 S'
_chemical_formula_weight     306.31
_chemical_melting_point     ?
_symmetry_cell_setting     monoclinic
_symmetry_space_group_name_H-M     'P 21/c'
_symmetry_space_group_name_Hall     '-P 2ybc'
loop_
    _symmetry_equiv_pos_as_xyz
    'x, y, z'
    '-x, y+1/2, -z+1/2'
    '-x, -y, -z'
    'x, -y-1/2, z-1/2'
_cell_length_a     11.5331(4)
_cell_length_b     17.2540(6)
_cell_length_c     13.6025(5)
_cell_angle_alpha     90.00
_cell_angle_beta     105.840(2)
_cell_angle_gamma     90.00
_cell_volume     2604.01(16)
_cell_formula_units_Z     8
_cell_measurement_reflns_used     4616
_cell_measurement_theta_min     2.37
_cell_measurement_theta_max     29.93
_cell_measurement_temperature     100
_exptl_crystal_description     'block'
_exptl_crystal_colour     'orange'
_exptl_crystal_size_max     0.233
_exptl_crystal_size_mid     0.19
_exptl_crystal_size_min     0.132
_exptl_crystal_density_diffrn     1.563
_exptl_crystal_density_meas     ?
_exptl_crystal_density_method     'not measured'
_exptl_crystal_F_000     1264
_exptl_absorpt_coefficient_mu     0.270
_exptl_absorpt_correction_type     multi-scan
_exptl_absorpt_process_details     '(<i>SADABS</i>; Bruker, 2009)'
_exptl_absorpt_correction_T_min     0.9397
_exptl_absorpt_correction_T_max     0.9652
_exptl_special_details
;
The crystal was placed in the cold stream of an Oxford Cryosystems
Cobra open-flow nitrogen cryostat (Cosier & Glazer, 1986) operating
at 100.0 (1) K.
;
_diffrn_ambient_temperature     100
_diffrn_radiation_type     MoK\a
_diffrn_radiation_wavelength     0.71073
_diffrn_radiation_source     'fine-focus sealed tube'
_diffrn_radiation_monochromator     graphite
_diffrn_measurement_device_type
;
Bruker SMART APEXII CCD area-detector
;
_diffrn_measurement_method     '\f and \w scans'
_diffrn_detector_area_resol_mean     ?
_diffrn_reflns_number     29927
_diffrn_reflns_av_R_equivalents     0.0864
_diffrn_reflns_av_sigmaI/netI     0.0783
_diffrn_reflns_theta_min     2.37
_diffrn_reflns_theta_max     30.23
_diffrn_reflns_theta_full     30.23
_diffrn_measured_fraction_theta_max     0.992
_diffrn_measured_fraction_theta_full     0.992
_diffrn_reflns_limit_h_min     -16
_diffrn_reflns_limit_h_max     14
_diffrn_reflns_limit_k_min     -24
_diffrn_reflns_limit_k_max     22
_diffrn_reflns_limit_l_min     -19
_diffrn_reflns_limit_l_max     19
_diffrn_standards_number     0
_diffrn_standards_interval_count     .
_diffrn_standards_interval_time     .
_diffrn_standards_decay_%     ?
_refine_special_details
;
 Refinement of F^2^ against ALL reflections.  The weighted R-factor wR and
 goodness of fit S are based on F^2^, conventional R-factors R are based
 on F, with F set to zero for negative F^2^. The threshold expression of
 F^2^ > 2sigma(F^2^) is used only for calculating R-factors(gt) etc. and is
 not relevant to the choice of reflections for refinement.  R-factors based
 on F^2^ are statistically about twice as large as those based on F, and R-
 factors based on ALL data will be even larger.
;
_reflns_number_total     7706
_reflns_number_gt     5153
_reflns_threshold_expression     I>2\s(I)
_refine_ls_structure_factor_coef     Fsqd
_refine_ls_matrix_type     full
_refine_ls_R_factor_all     0.1145
_refine_ls_R_factor_gt     0.0736
_refine_ls_wR_factor_gt     0.1663
_refine_ls_wR_factor_ref     0.1866
_refine_ls_goodness_of_fit_ref     1.049
_refine_ls_restrained_S_all     1.049
_refine_ls_number_reflns     7706
_refine_ls_number_parameters     405
_refine_ls_number_restraints     0
_refine_ls_hydrogen_treatment     mixed
_refine_ls_weighting_scheme     calc
_refine_ls_weighting_details
         'calc w=1/[\s^2^(Fo^2^)+(0.0947P)^2^+0.6575P] where P=(Fo^2^+2Fc^2^)/3'
_atom_sites_solution_hydrogens     geom
_atom_sites_solution_primary     direct
_atom_sites_solution_secondary     difmap
_refine_ls_shift/su_max     0.001
_refine_ls_shift/su_mean     0.001
_refine_diff_density_max     1.171
_refine_diff_density_min     -0.453
_refine_ls_extinction_method     none
_refine_ls_extinction_coef     ?
loop_
    _atom_type_symbol
    _atom_type_description
    _atom_type_scat_dispersion_real
    _atom_type_scat_dispersion_imag
    _atom_type_scat_source
    'C' 'C' 0.0033 0.0016
                         'International Tables Vol C Tables 4.2.6.8 and 6.1.1.4'
    'H' 'H' 0.0000 0.0000
                         'International Tables Vol C Tables 4.2.6.8 and 6.1.1.4'
    'N' 'N' 0.0061 0.0033
                         'International Tables Vol C Tables 4.2.6.8 and 6.1.1.4'
    'O' 'O' 0.0106 0.0060
                         'International Tables Vol C Tables 4.2.6.8 and 6.1.1.4'
    'S' 'S' 0.1246 0.1234
                         'International Tables Vol C Tables 4.2.6.8 and 6.1.1.4'
_computing_data_collection     'APEX2 (Bruker, 2009)'
_computing_cell_refinement     'SAINT (Bruker, 2009)'
_computing_data_reduction     'SAINT (Bruker, 2009)'
_computing_structure_solution     'SHELXTL (Sheldrick, 2008)'
_computing_structure_refinement     'SHELXTL (Sheldrick, 2008)'
_computing_molecular_graphics     'SHELXTL (Sheldrick, 2008)'
_computing_publication_material
                             'SHELXTL (Sheldrick, 2008) and PLATON (Spek, 2009)'
loop_
    _atom_site_type_symbol
    _atom_site_label
    _atom_site_fract_x
    _atom_site_fract_y
    _atom_site_fract_z
    _atom_site_U_iso_or_equiv
    _atom_site_adp_type
    _atom_site_calc_flag
    _atom_site_refinement_flags
    _atom_site_occupancy
    _atom_site_symmetry_multiplicity
    _atom_site_disorder_assembly
    _atom_site_disorder_group
    S S1A 0.49627(7) 0.07456(4) 0.34900(6) 0.02459(18) Uani d . 1 1 . .
    O O1A 1.23941(18) 0.56130(12) 0.40495(19) 0.0319(5) Uani d . 1 1 . .
    O O2A 1.10770(18) 0.65219(11) 0.39347(18) 0.0290(5) Uani d . 1 1 . .
    O O3A 0.67596(17) 0.21463(11) 0.36767(15) 0.0218(4) Uani d . 1 1 . .
    N N1A 0.2988(2) 0.15650(15) 0.3363(2) 0.0228(5) Uani d . 1 1 . .
    N N2A 0.46510(19) 0.22947(12) 0.34390(17) 0.0167(4) Uani d . 1 1 . .
    N N3A 0.38600(19) 0.29408(12) 0.33564(18) 0.0183(5) Uani d . 1 1 . .
    N N4A 0.65953(19) 0.38832(13) 0.35212(16) 0.0171(4) Uani d . 1 1 . .
    N N5A 0.77001(19) 0.36389(13) 0.36300(17) 0.0172(4) Uani d . 1 1 . .
    N N6A 1.1355(2) 0.58362(13) 0.39233(18) 0.0193(5) Uani d . 1 1 . .
    C C1A 0.4155(2) 0.15527(14) 0.3430(2) 0.0182(5) Uani d . 1 1 . .
    C C2A 0.5845(2) 0.25291(14) 0.35571(19) 0.0154(5) Uani d . 1 1 . .
    C C3A 0.5750(2) 0.33756(14) 0.35069(19) 0.0157(5) Uani d . 1 1 . .
    C C4A 0.4505(2) 0.35624(14) 0.3387(2) 0.0176(5) Uani d . 1 1 . .
    C C5A 0.8602(2) 0.41880(14) 0.36467(19) 0.0163(5) Uani d . 1 1 . .
    C C6A 0.9803(2) 0.39484(15) 0.3935(2) 0.0179(5) Uani d . 1 1 . .
    H H6AA 0.9996 0.3418 0.4083 0.021 Uiso calc R 1 1 . .
    C C7A 1.0711(2) 0.44859(15) 0.4003(2) 0.0182(5) Uani d . 1 1 . .
    H H7AA 1.1532 0.4331 0.4194 0.022 Uiso calc R 1 1 . .
    C C8A 1.0399(2) 0.52539(15) 0.37867(19) 0.0165(5) Uani d . 1 1 . .
    C C9A 0.9203(2) 0.55040(15) 0.3490(2) 0.0182(5) Uani d . 1 1 . .
    H H9AA 0.9015 0.6036 0.3349 0.022 Uiso calc R 1 1 . .
    C C10A 0.8299(2) 0.49643(15) 0.3407(2) 0.0182(5) Uani d . 1 1 . .
    H H10A 0.7478 0.5118 0.3189 0.022 Uiso calc R 1 1 . .
    C C11A 0.3981(3) 0.43569(15) 0.3332(2) 0.0253(6) Uani d . 1 1 . .
    H H11A 0.3103 0.4327 0.3057 0.038 Uiso calc R 1 1 . .
    H H11B 0.4315 0.4681 0.2883 0.038 Uiso calc R 1 1 . .
    H H11C 0.4181 0.4584 0.4017 0.038 Uiso calc R 1 1 . .
    S S1B 0.01234(7) 1.16479(4) 0.38971(6) 0.02669(19) Uani d . 1 1 . .
    O O1B 0.77974(19) 0.69756(14) 0.4551(2) 0.0433(7) Uani d . 1 1 . .
    O O2B 0.65439(19) 0.60220(12) 0.43636(18) 0.0322(5) Uani d . 1 1 . .
    O O3B 0.19810(17) 1.02711(11) 0.41542(15) 0.0217(4) Uani d . 1 1 . .
    N N1B -0.1838(2) 1.07880(16) 0.3673(2) 0.0268(6) Uani d . 1 1 . .
    N N2B -0.0135(2) 1.00943(12) 0.37488(17) 0.0173(4) Uani d . 1 1 . .
    N N3B -0.0931(2) 0.94476(12) 0.35002(17) 0.0180(5) Uani d . 1 1 . .
    N N4B 0.1857(2) 0.85527(12) 0.37418(16) 0.0170(4) Uani d . 1 1 . .
    N N5B 0.2965(2) 0.88122(13) 0.39365(18) 0.0187(5) Uani d . 1 1 . .
    N N6B 0.6769(2) 0.67177(14) 0.43667(19) 0.0240(5) Uani d . 1 1 . .
    C C1B -0.0669(3) 1.08329(14) 0.3765(2) 0.0202(5) Uani d . 1 1 . .
    C C2B 0.1063(2) 0.98794(14) 0.39107(19) 0.0161(5) Uani d . 1 1 . .
    C C3B 0.0986(2) 0.90382(14) 0.3735(2) 0.0163(5) Uani d . 1 1 . .
    C C4B -0.0271(2) 0.88367(14) 0.3494(2) 0.0164(5) Uani d . 1 1 . .
    C C5B 0.3899(2) 0.82832(15) 0.39719(19) 0.0166(5) Uani d . 1 1 . .
    C C6B 0.5065(2) 0.85661(15) 0.4119(2) 0.0198(5) Uani d . 1 1 . .
    H H6BA 0.5207 0.9109 0.4151 0.024 Uiso calc R 1 1 . .
    C C7B 0.6014(2) 0.80571(16) 0.4220(2) 0.0204(5) Uani d . 1 1 . .
    H H7BA 0.6814 0.8242 0.4319 0.024 Uiso calc R 1 1 . .
    C C8B 0.5766(2) 0.72671(15) 0.4171(2) 0.0195(5) Uani d . 1 1 . .
    C C9B 0.4603(2) 0.69750(15) 0.3996(2) 0.0206(5) Uani d . 1 1 . .
    H H9BA 0.4462 0.6432 0.3947 0.025 Uiso calc R 1 1 . .
    C C10B 0.3651(2) 0.74874(14) 0.3893(2) 0.0184(5) Uani d . 1 1 . .
    H H10B 0.2849 0.7303 0.3772 0.022 Uiso calc R 1 1 . .
    C C11B -0.0786(2) 0.80485(15) 0.3263(2) 0.0227(6) Uani d . 1 1 . .
    H H11D -0.1666 0.8083 0.3017 0.034 Uiso calc R 1 1 . .
    H H11E -0.0561 0.7731 0.3884 0.034 Uiso calc R 1 1 . .
    H H11F -0.0470 0.7810 0.2735 0.034 Uiso calc R 1 1 . .
    H H2N1 0.263(3) 0.200(2) 0.335(3) 0.044(11) Uiso d . 1 1 . .
    H H2N5 0.313(3) 0.936(2) 0.407(2) 0.032(9) Uiso d . 1 1 . .
    H H1N1 0.261(3) 0.115(2) 0.349(3) 0.042(11) Uiso d . 1 1 . .
    H H4N1 -0.215(4) 1.035(3) 0.359(3) 0.049(12) Uiso d . 1 1 . .
    H H1N5 0.788(3) 0.312(2) 0.370(3) 0.033(9) Uiso d . 1 1 . .
    H H3N1 -0.223(3) 1.122(2) 0.362(3) 0.038(10) Uiso d . 1 1 . .
loop_
    _atom_site_aniso_label
    _atom_site_aniso_U_11
    _atom_site_aniso_U_22
    _atom_site_aniso_U_33
    _atom_site_aniso_U_12
    _atom_site_aniso_U_13
    _atom_site_aniso_U_23
    S1A 0.0290(4) 0.0084(3) 0.0381(4) -0.0001(3) 0.0121(3) -0.0029(3)
    O1A 0.0179(10) 0.0187(11) 0.0617(15) -0.0028(8) 0.0156(10) -0.0040(10)
    O2A 0.0235(10) 0.0090(9) 0.0543(14) -0.0009(8) 0.0102(10) 0.0037(8)
    O3A 0.0193(9) 0.0125(9) 0.0339(11) 0.0033(7) 0.0080(8) -0.0001(7)
    N1A 0.0193(12) 0.0125(11) 0.0360(14) -0.0033(9) 0.0063(10) 0.0034(10)
    N2A 0.0182(10) 0.0062(9) 0.0275(12) 0.0016(8) 0.0091(9) 0.0004(8)
    N3A 0.0162(10) 0.0107(10) 0.0285(12) 0.0029(8) 0.0069(9) 0.0023(8)
    N4A 0.0166(10) 0.0135(10) 0.0218(11) -0.0006(8) 0.0061(8) -0.0002(8)
    N5A 0.0146(10) 0.0117(10) 0.0259(12) 0.0006(8) 0.0063(9) 0.0000(8)
    N6A 0.0181(11) 0.0132(10) 0.0281(12) -0.0011(8) 0.0089(9) 0.0009(8)
    C1A 0.0228(13) 0.0106(11) 0.0207(13) -0.0027(10) 0.0050(10) -0.0018(9)
    C2A 0.0168(12) 0.0111(11) 0.0203(12) -0.0003(9) 0.0081(9) 0.0003(9)
    C3A 0.0170(12) 0.0106(11) 0.0204(12) -0.0004(9) 0.0068(9) 0.0009(9)
    C4A 0.0186(12) 0.0114(12) 0.0244(13) -0.0001(9) 0.0088(10) 0.0009(9)
    C5A 0.0179(12) 0.0126(12) 0.0203(13) -0.0018(9) 0.0083(10) -0.0014(9)
    C6A 0.0187(12) 0.0127(12) 0.0224(13) 0.0014(10) 0.0060(10) 0.0014(9)
    C7A 0.0147(12) 0.0146(12) 0.0259(14) 0.0022(9) 0.0065(10) -0.0006(10)
    C8A 0.0166(12) 0.0130(12) 0.0211(13) -0.0029(9) 0.0074(10) -0.0022(9)
    C9A 0.0204(12) 0.0110(11) 0.0235(13) 0.0023(9) 0.0066(10) 0.0004(9)
    C10A 0.0183(12) 0.0135(12) 0.0239(13) 0.0027(9) 0.0076(10) 0.0012(9)
    C11A 0.0252(14) 0.0117(12) 0.0409(17) 0.0033(11) 0.0124(12) 0.0063(11)
    S1B 0.0341(4) 0.0078(3) 0.0424(4) 0.0005(3) 0.0175(3) 0.0010(3)
    O1B 0.0184(10) 0.0305(13) 0.084(2) 0.0083(9) 0.0201(11) 0.0189(12)
    O2B 0.0283(11) 0.0157(10) 0.0526(14) 0.0077(9) 0.0109(10) -0.0033(9)
    O3B 0.0201(9) 0.0125(9) 0.0339(11) -0.0004(7) 0.0098(8) 0.0006(7)
    N1B 0.0234(12) 0.0125(12) 0.0452(16) 0.0068(10) 0.0108(11) -0.0016(10)
    N2B 0.0198(11) 0.0070(9) 0.0268(12) -0.0001(8) 0.0095(9) 0.0000(8)
    N3B 0.0179(10) 0.0099(10) 0.0269(12) -0.0006(8) 0.0074(9) 0.0000(8)
    N4B 0.0198(11) 0.0116(10) 0.0204(11) 0.0015(8) 0.0067(9) 0.0020(8)
    N5B 0.0173(10) 0.0124(10) 0.0266(12) 0.0007(8) 0.0061(9) -0.0008(8)
    N6B 0.0201(11) 0.0223(13) 0.0327(13) 0.0078(10) 0.0123(10) 0.0054(10)
    C1B 0.0275(14) 0.0096(11) 0.0245(14) 0.0057(10) 0.0087(11) 0.0021(9)
    C2B 0.0197(12) 0.0091(11) 0.0211(13) 0.0008(9) 0.0081(10) 0.0035(9)
    C3B 0.0168(12) 0.0098(11) 0.0235(13) 0.0019(9) 0.0074(10) 0.0010(9)
    C4B 0.0192(12) 0.0093(11) 0.0214(12) 0.0007(9) 0.0069(10) 0.0001(9)
    C5B 0.0173(12) 0.0143(12) 0.0186(12) 0.0024(9) 0.0057(9) 0.0006(9)
    C6B 0.0210(13) 0.0135(12) 0.0250(13) -0.0005(10) 0.0061(10) 0.0034(10)
    C7B 0.0177(12) 0.0206(13) 0.0238(13) -0.0009(10) 0.0075(10) 0.0050(10)
    C8B 0.0216(13) 0.0163(13) 0.0226(13) 0.0070(10) 0.0095(10) 0.0022(10)
    C9B 0.0243(13) 0.0130(12) 0.0257(14) 0.0021(10) 0.0088(11) -0.0008(10)
    C10B 0.0177(12) 0.0139(12) 0.0244(13) 0.0010(10) 0.0074(10) 0.0015(10)
    C11B 0.0202(13) 0.0116(12) 0.0366(16) -0.0009(10) 0.0083(11) -0.0023(10)
_geom_special_details
;
 All esds (except the esd in the dihedral angle between two l.s. planes)
 are estimated using the full covariance matrix.  The cell esds are taken
 into account individually in the estimation of esds in distances, angles
 and torsion angles; correlations between esds in cell parameters are only
 used when they are defined by crystal symmetry.  An approximate (isotropic)
 treatment of cell esds is used for estimating esds involving l.s. planes.
;
loop_
    _geom_bond_atom_site_label_1
    _geom_bond_atom_site_label_2
    _geom_bond_site_symmetry_2
    _geom_bond_distance
    _geom_bond_publ_flag
    S1A C1A . 1.665(3) ?
    O1A N6A . 1.226(3) ?
    O2A N6A . 1.227(3) ?
    O3A C2A . 1.218(3) ?
    N1A C1A . 1.324(4) ?
    N1A H2N1 . 0.85(4) ?
    N1A H1N1 . 0.88(4) ?
    N2A C1A . 1.401(3) ?
    N2A C2A . 1.401(3) ?
    N2A N3A . 1.425(3) ?
    N3A C4A . 1.299(3) ?
    N4A C3A . 1.306(3) ?
    N4A N5A . 1.312(3) ?
    N5A C5A . 1.403(3) ?
    N5A H1N5 . 0.92(4) ?
    N6A C8A . 1.465(3) ?
    C2A C3A . 1.465(3) ?
    C3A C4A . 1.438(4) ?
    C4A C11A . 1.492(4) ?
    C5A C6A . 1.395(4) ?
    C5A C10A . 1.400(4) ?
    C6A C7A . 1.383(4) ?
    C6A H6AA . 0.9500 ?
    C7A C8A . 1.383(4) ?
    C7A H7AA . 0.9500 ?
    C8A C9A . 1.396(4) ?
    C9A C10A . 1.379(4) ?
    C9A H9AA . 0.9500 ?
    C10A H10A . 0.9500 ?
    C11A H11A . 0.9800 ?
    C11A H11B . 0.9800 ?
    C11A H11C . 0.9800 ?
    S1B C1B . 1.660(3) ?
    O1B N6B . 1.227(3) ?
    O2B N6B . 1.228(3) ?
    O3B C2B . 1.223(3) ?
    N1B C1B . 1.322(4) ?
    N1B H4N1 . 0.84(4) ?
    N1B H3N1 . 0.86(4) ?
    N2B C2B . 1.389(3) ?
    N2B C1B . 1.418(3) ?
    N2B N3B . 1.426(3) ?
    N3B C4B . 1.302(3) ?
    N4B C3B . 1.305(3) ?
    N4B N5B . 1.312(3) ?
    N5B C5B . 1.403(3) ?
    N5B H2N5 . 0.98(4) ?
    N6B C8B . 1.463(3) ?
    C2B C3B . 1.470(3) ?
    C3B C4B . 1.439(3) ?
    C4B C11B . 1.483(3) ?
    C5B C6B . 1.392(4) ?
    C5B C10B . 1.401(4) ?
    C6B C7B . 1.381(4) ?
    C6B H6BA . 0.9500 ?
    C7B C8B . 1.391(4) ?
    C7B H7BA . 0.9500 ?
    C8B C9B . 1.392(4) ?
    C9B C10B . 1.386(4) ?
    C9B H9BA . 0.9500 ?
    C10B H10B . 0.9500 ?
    C11B H11D . 0.9800 ?
    C11B H11E . 0.9800 ?
    C11B H11F . 0.9800 ?
loop_
    _geom_angle_atom_site_label_1
    _geom_angle_atom_site_label_2
    _geom_angle_atom_site_label_3
    _geom_angle_site_symmetry_1
    _geom_angle_site_symmetry_3
    _geom_angle
    _geom_angle_publ_flag
    C1A N1A H2N1 . . 119(3) ?
    C1A N1A H1N1 . . 122(3) ?
    H2N1 N1A H1N1 . . 117(4) ?
    C1A N2A C2A . . 130.6(2) ?
    C1A N2A N3A . . 117.6(2) ?
    C2A N2A N3A . . 111.77(19) ?
    C4A N3A N2A . . 107.1(2) ?
    C3A N4A N5A . . 118.9(2) ?
    N4A N5A C5A . . 118.6(2) ?
    N4A N5A H1N5 . . 121(2) ?
    C5A N5A H1N5 . . 121(2) ?
    O1A N6A O2A . . 123.4(2) ?
    O1A N6A C8A . . 118.4(2) ?
    O2A N6A C8A . . 118.2(2) ?
    N1A C1A N2A . . 113.0(2) ?
    N1A C1A S1A . . 124.1(2) ?
    N2A C1A S1A . . 122.8(2) ?
    O3A C2A N2A . . 130.3(2) ?
    O3A C2A C3A . . 126.7(2) ?
    N2A C2A C3A . . 103.0(2) ?
    N4A C3A C4A . . 124.7(2) ?
    N4A C3A C2A . . 128.5(2) ?
    C4A C3A C2A . . 106.7(2) ?
    N3A C4A C3A . . 111.3(2) ?
    N3A C4A C11A . . 122.5(2) ?
    C3A C4A C11A . . 126.2(2) ?
    C6A C5A C10A . . 121.0(2) ?
    C6A C5A N5A . . 118.6(2) ?
    C10A C5A N5A . . 120.4(2) ?
    C7A C6A C5A . . 119.7(2) ?
    C7A C6A H6AA . . 120.1 ?
    C5A C6A H6AA . . 120.1 ?
    C6A C7A C8A . . 118.7(2) ?
    C6A C7A H7AA . . 120.7 ?
    C8A C7A H7AA . . 120.7 ?
    C7A C8A C9A . . 122.5(2) ?
    C7A C8A N6A . . 119.1(2) ?
    C9A C8A N6A . . 118.3(2) ?
    C10A C9A C8A . . 118.7(2) ?
    C10A C9A H9AA . . 120.7 ?
    C8A C9A H9AA . . 120.7 ?
    C9A C10A C5A . . 119.5(2) ?
    C9A C10A H10A . . 120.3 ?
    C5A C10A H10A . . 120.3 ?
    C4A C11A H11A . . 109.5 ?
    C4A C11A H11B . . 109.5 ?
    H11A C11A H11B . . 109.5 ?
    C4A C11A H11C . . 109.5 ?
    H11A C11A H11C . . 109.5 ?
    H11B C11A H11C . . 109.5 ?
    C1B N1B H4N1 . . 117(3) ?
    C1B N1B H3N1 . . 117(2) ?
    H4N1 N1B H3N1 . . 125(4) ?
    C2B N2B C1B . . 130.9(2) ?
    C2B N2B N3B . . 112.16(19) ?
    C1B N2B N3B . . 116.9(2) ?
    C4B N3B N2B . . 107.2(2) ?
    C3B N4B N5B . . 119.2(2) ?
    N4B N5B C5B . . 118.8(2) ?
    N4B N5B H2N5 . . 120(2) ?
    C5B N5B H2N5 . . 121(2) ?
    O1B N6B O2B . . 123.2(2) ?
    O1B N6B C8B . . 118.3(2) ?
    O2B N6B C8B . . 118.5(2) ?
    N1B C1B N2B . . 112.5(2) ?
    N1B C1B S1B . . 125.2(2) ?
    N2B C1B S1B . . 122.3(2) ?
    O3B C2B N2B . . 130.2(2) ?
    O3B C2B C3B . . 126.8(2) ?
    N2B C2B C3B . . 103.0(2) ?
    N4B C3B C4B . . 124.9(2) ?
    N4B C3B C2B . . 128.3(2) ?
    C4B C3B C2B . . 106.7(2) ?
    N3B C4B C3B . . 111.0(2) ?
    N3B C4B C11B . . 122.9(2) ?
    C3B C4B C11B . . 126.1(2) ?
    C6B C5B C10B . . 121.6(2) ?
    C6B C5B N5B . . 118.6(2) ?
    C10B C5B N5B . . 119.8(2) ?
    C7B C6B C5B . . 120.0(2) ?
    C7B C6B H6BA . . 120.0 ?
    C5B C6B H6BA . . 120.0 ?
    C6B C7B C8B . . 118.1(2) ?
    C6B C7B H7BA . . 121.0 ?
    C8B C7B H7BA . . 121.0 ?
    C7B C8B C9B . . 122.6(2) ?
    C7B C8B N6B . . 119.0(2) ?
    C9B C8B N6B . . 118.3(2) ?
    C10B C9B C8B . . 119.1(2) ?
    C10B C9B H9BA . . 120.5 ?
    C8B C9B H9BA . . 120.5 ?
    C9B C10B C5B . . 118.6(2) ?
    C9B C10B H10B . . 120.7 ?
    C5B C10B H10B . . 120.7 ?
    C4B C11B H11D . . 109.5 ?
    C4B C11B H11E . . 109.5 ?
    H11D C11B H11E . . 109.5 ?
    C4B C11B H11F . . 109.5 ?
    H11D C11B H11F . . 109.5 ?
    H11E C11B H11F . . 109.5 ?
loop_
    _geom_torsion_atom_site_label_1
    _geom_torsion_atom_site_label_2
    _geom_torsion_atom_site_label_3
    _geom_torsion_atom_site_label_4
    _geom_torsion_site_symmetry_1
    _geom_torsion_site_symmetry_2
    _geom_torsion_site_symmetry_3
    _geom_torsion_site_symmetry_4
    _geom_torsion
    _geom_torsion_publ_flag
    C1A N2A N3A C4A . . . . 179.6(2) ?
    C2A N2A N3A C4A . . . . 1.9(3) ?
    C3A N4A N5A C5A . . . . -179.9(2) ?
    C2A N2A C1A N1A . . . . 176.0(3) ?
    N3A N2A C1A N1A . . . . -1.2(3) ?
    C2A N2A C1A S1A . . . . -4.4(4) ?
    N3A N2A C1A S1A . . . . 178.36(18) ?
    C1A N2A C2A O3A . . . . 0.5(5) ?
    N3A N2A C2A O3A . . . . 177.8(3) ?
    C1A N2A C2A C3A . . . . -179.3(3) ?
    N3A N2A C2A C3A . . . . -2.0(3) ?
    N5A N4A C3A C4A . . . . -179.6(2) ?
    N5A N4A C3A C2A . . . . -2.7(4) ?
    O3A C2A C3A N4A . . . . 4.2(5) ?
    N2A C2A C3A N4A . . . . -176.0(3) ?
    O3A C2A C3A C4A . . . . -178.5(3) ?
    N2A C2A C3A C4A . . . . 1.3(3) ?
    N2A N3A C4A C3A . . . . -0.9(3) ?
    N2A N3A C4A C11A . . . . -179.3(2) ?
    N4A C3A C4A N3A . . . . 177.2(2) ?
    C2A C3A C4A N3A . . . . -0.2(3) ?
    N4A C3A C4A C11A . . . . -4.5(4) ?
    C2A C3A C4A C11A . . . . 178.1(3) ?
    N4A N5A C5A C6A . . . . 169.2(2) ?
    N4A N5A C5A C10A . . . . -9.0(4) ?
    C10A C5A C6A C7A . . . . 1.1(4) ?
    N5A C5A C6A C7A . . . . -177.0(2) ?
    C5A C6A C7A C8A . . . . 0.4(4) ?
    C6A C7A C8A C9A . . . . -0.8(4) ?
    C6A C7A C8A N6A . . . . 175.9(2) ?
    O1A N6A C8A C7A . . . . 12.7(4) ?
    O2A N6A C8A C7A . . . . -165.3(3) ?
    O1A N6A C8A C9A . . . . -170.4(3) ?
    O2A N6A C8A C9A . . . . 11.6(4) ?
    C7A C8A C9A C10A . . . . -0.2(4) ?
    N6A C8A C9A C10A . . . . -177.0(2) ?
    C8A C9A C10A C5A . . . . 1.7(4) ?
    C6A C5A C10A C9A . . . . -2.2(4) ?
    N5A C5A C10A C9A . . . . 175.9(2) ?
    C2B N2B N3B C4B . . . . -0.5(3) ?
    C1B N2B N3B C4B . . . . 177.9(2) ?
    C3B N4B N5B C5B . . . . 178.2(2) ?
    C2B N2B C1B N1B . . . . -173.6(3) ?
    N3B N2B C1B N1B . . . . 8.4(3) ?
    C2B N2B C1B S1B . . . . 5.8(4) ?
    N3B N2B C1B S1B . . . . -172.19(18) ?
    C1B N2B C2B O3B . . . . 3.6(5) ?
    N3B N2B C2B O3B . . . . -178.3(3) ?
    C1B N2B C2B C3B . . . . -177.4(3) ?
    N3B N2B C2B C3B . . . . 0.7(3) ?
    N5B N4B C3B C4B . . . . 177.4(2) ?
    N5B N4B C3B C2B . . . . 0.7(4) ?
    O3B C2B C3B N4B . . . . -4.4(5) ?
    N2B C2B C3B N4B . . . . 176.5(3) ?
    O3B C2B C3B C4B . . . . 178.4(3) ?
    N2B C2B C3B C4B . . . . -0.7(3) ?
    N2B N3B C4B C3B . . . . 0.0(3) ?
    N2B N3B C4B C11B . . . . -179.9(2) ?
    N4B C3B C4B N3B . . . . -176.9(3) ?
    C2B C3B C4B N3B . . . . 0.4(3) ?
    N4B C3B C4B C11B . . . . 3.0(4) ?
    C2B C3B C4B C11B . . . . -179.7(3) ?
    N4B N5B C5B C6B . . . . 176.3(2) ?
    N4B N5B C5B C10B . . . . -5.8(4) ?
    C10B C5B C6B C7B . . . . -1.8(4) ?
    N5B C5B C6B C7B . . . . 176.1(2) ?
    C5B C6B C7B C8B . . . . -0.1(4) ?
    C6B C7B C8B C9B . . . . 2.0(4) ?
    C6B C7B C8B N6B . . . . -174.6(2) ?
    O1B N6B C8B C7B . . . . -1.2(4) ?
    O2B N6B C8B C7B . . . . 177.0(3) ?
    O1B N6B C8B C9B . . . . -177.9(3) ?
    O2B N6B C8B C9B . . . . 0.3(4) ?
    C7B C8B C9B C10B . . . . -1.9(4) ?
    N6B C8B C9B C10B . . . . 174.7(2) ?
    C8B C9B C10B C5B . . . . -0.1(4) ?
    C6B C5B C10B C9B . . . . 1.9(4) ?
    N5B C5B C10B C9B . . . . -175.9(2) ?
loop_
    _geom_hbond_atom_site_label_D
    _geom_hbond_atom_site_label_H
    _geom_hbond_atom_site_label_A
    _geom_hbond_site_symmetry_A
    _geom_hbond_distance_DH
    _geom_hbond_distance_HA
    _geom_hbond_distance_DA
    _geom_hbond_angle_DHA
    _geom_hbond_publ_flag
    N5B H2N5 O3B . 0.97(3) 2.08(3) 2.810(3) 131(3) yes
    N1A H1N1 O3B 1_545 0.88(4) 2.00(4) 2.859(3) 165(4) yes
    N5A H1N5 O3A . 0.92(3) 2.11(4) 2.802(3) 131(3) yes
    N1B H3N1 O3A 1_465 0.87(3) 1.99(4) 2.848(3) 171(3) yes
    C10B H10B O2A 1_455 0.9500 2.5100 3.418(3) 161.00 yes
_iucr_refine_instructions_details
;
TITL bk140_0m in P2(1)/c (100K)
CELL 0.71073  11.5331  17.2540  13.6025  90.000 105.840  90.000
ZERR    8.00   0.0004   0.0006   0.0005   0.000   0.002   0.000
LATT  1
SYMM -X, 0.5+Y, 0.5-Z
SFAC C H N O S
UNIT 88 80 48 24 8
TEMP -173.000
SIZE 0.132 0.19 0.233
L.S. 10
BOND $H
FMAP 2 1 60
PLAN 20
OMIT  1   1   0
OMIT -11   0  10
OMIT  0   1   1
OMIT 0 0 2
ACTA
CONF
WGHT      0.0947      0.6575
FVAR       0.16343
S1A   5    0.496265    0.074557    0.348999    11.00000    0.02899    0.00839 =
         0.03814   -0.00295    0.01210   -0.00011
O1A   4    1.239415    0.561297    0.404947    11.00000    0.01795    0.01874 =
         0.06174   -0.00398    0.01559   -0.00278
O2A   4    1.107697    0.652185    0.393466    11.00000    0.02348    0.00898 =
         0.05431    0.00372    0.01017   -0.00090
O3A   4    0.675964    0.214627    0.367669    11.00000    0.01934    0.01250 =
         0.03391   -0.00011    0.00800    0.00334
N1A   3    0.298807    0.156505    0.336304    11.00000    0.01931    0.01250 =
         0.03596    0.00340    0.00627   -0.00329
N2A   3    0.465101    0.229471    0.343902    11.00000    0.01817    0.00617 =
         0.02749    0.00035    0.00905    0.00163
N3A   3    0.386004    0.294080    0.335645    11.00000    0.01622    0.01065 =
         0.02848    0.00229    0.00690    0.00285
N4A   3    0.659528    0.388320    0.352119    11.00000    0.01656    0.01347 =
         0.02177   -0.00015    0.00613   -0.00056
N5A   3    0.770006    0.363892    0.362997    11.00000    0.01464    0.01166 =
         0.02586    0.00003    0.00627    0.00058
N6A   3    1.135479    0.583623    0.392334    11.00000    0.01807    0.01317 =
         0.02808    0.00087    0.00886   -0.00114
C1A   1    0.415513    0.155272    0.343010    11.00000    0.02278    0.01061 =
         0.02068   -0.00179    0.00498   -0.00267
C2A   1    0.584463    0.252906    0.355711    11.00000    0.01676    0.01110 =
         0.02028    0.00026    0.00810   -0.00030
C3A   1    0.575031    0.337557    0.350686    11.00000    0.01700    0.01059 =
         0.02038    0.00085    0.00681   -0.00039
C4A   1    0.450459    0.356238    0.338691    11.00000    0.01859    0.01144 =
         0.02441    0.00086    0.00885   -0.00013
C5A   1    0.860220    0.418804    0.364667    11.00000    0.01792    0.01262 =
         0.02028   -0.00143    0.00829   -0.00181
C6A   1    0.980287    0.394837    0.393478    11.00000    0.01873    0.01275 =
         0.02237    0.00139    0.00599    0.00137
AFIX  43
H6AA  2    0.999594    0.341827    0.408350    11.00000   -1.20000
AFIX   0
C7A   1    1.071087    0.448591    0.400293    11.00000    0.01472    0.01459 =
         0.02595   -0.00058    0.00654    0.00225
AFIX  43
H7AA  2    1.153247    0.433090    0.419444    11.00000   -1.20000
AFIX   0
C8A   1    1.039898    0.525387    0.378668    11.00000    0.01664    0.01302 =
         0.02111   -0.00221    0.00744   -0.00293
C9A   1    0.920312    0.550404    0.349021    11.00000    0.02041    0.01097 =
         0.02350    0.00042    0.00658    0.00231
AFIX  43
H9AA  2    0.901536    0.603562    0.334856    11.00000   -1.20000
AFIX   0
C10A  1    0.829913    0.496434    0.340690    11.00000    0.01833    0.01354 =
         0.02387    0.00115    0.00762    0.00275
AFIX  43
H10A  2    0.747768    0.511807    0.318864    11.00000   -1.20000
AFIX   0
C11A  1    0.398085    0.435693    0.333154    11.00000    0.02522    0.01170 =
         0.04095    0.00627    0.01237    0.00326
AFIX 137
H11A  2    0.310310    0.432735    0.305728    11.00000   -1.50000
H11B  2    0.431469    0.468098    0.288349    11.00000   -1.50000
H11C  2    0.418067    0.458446    0.401747    11.00000   -1.50000
AFIX   0
S1B   5    0.012340    1.164791    0.389714    11.00000    0.03406    0.00781 =
         0.04237    0.00095    0.01749    0.00054
O1B   4    0.779745    0.697558    0.455076    11.00000    0.01835    0.03052 =
         0.08449    0.01886    0.02012    0.00827
O2B   4    0.654388    0.602203    0.436364    11.00000    0.02832    0.01573 =
         0.05256   -0.00330    0.01089    0.00775
O3B   4    0.198104    1.027112    0.415421    11.00000    0.02011    0.01247 =
         0.03391    0.00059    0.00975   -0.00041
N1B   3   -0.183782    1.078797    0.367304    11.00000    0.02341    0.01255 =
         0.04518   -0.00160    0.01076    0.00677
N2B   3   -0.013459    1.009432    0.374879    11.00000    0.01979    0.00701 =
         0.02683    0.00004    0.00950   -0.00011
N3B   3   -0.093113    0.944763    0.350025    11.00000    0.01789    0.00993 =
         0.02688    0.00005    0.00735   -0.00060
N4B   3    0.185652    0.855272    0.374184    11.00000    0.01977    0.01159 =
         0.02038    0.00196    0.00673    0.00151
N5B   3    0.296518    0.881221    0.393647    11.00000    0.01729    0.01237 =
         0.02661   -0.00080    0.00612    0.00075
N6B   3    0.676930    0.671768    0.436668    11.00000    0.02013    0.02229 =
         0.03269    0.00535    0.01235    0.00781
C1B   1   -0.066874    1.083292    0.376458    11.00000    0.02750    0.00963 =
         0.02447    0.00208    0.00874    0.00569
C2B   1    0.106344    0.987939    0.391066    11.00000    0.01966    0.00911 =
         0.02105    0.00353    0.00809    0.00085
C3B   1    0.098640    0.903824    0.373451    11.00000    0.01683    0.00981 =
         0.02352    0.00098    0.00741    0.00188
C4B   1   -0.027105    0.883672    0.349384    11.00000    0.01917    0.00934 =
         0.02142    0.00015    0.00689    0.00069
C5B   1    0.389945    0.828319    0.397187    11.00000    0.01727    0.01435 =
         0.01861    0.00058    0.00565    0.00237
C6B   1    0.506452    0.856611    0.411933    11.00000    0.02097    0.01354 =
         0.02495    0.00336    0.00613   -0.00045
AFIX  43
H6BA  2    0.520651    0.910908    0.415083    11.00000   -1.20000
AFIX   0
C7B   1    0.601448    0.805713    0.421990    11.00000    0.01770    0.02064 =
         0.02379    0.00502    0.00746   -0.00088
AFIX  43
H7BA  2    0.681441    0.824152    0.431939    11.00000   -1.20000
AFIX   0
C8B   1    0.576625    0.726706    0.417134    11.00000    0.02162    0.01628 =
         0.02255    0.00219    0.00946    0.00702
C9B   1    0.460263    0.697497    0.399569    11.00000    0.02427    0.01299 =
         0.02571   -0.00078    0.00885    0.00208
AFIX  43
H9BA  2    0.446230    0.643197    0.394684    11.00000   -1.20000
AFIX   0
C10B  1    0.365146    0.748738    0.389305    11.00000    0.01766    0.01392 =
         0.02445    0.00147    0.00737    0.00104
AFIX  43
H10B  2    0.284865    0.730285    0.377187    11.00000   -1.20000
AFIX   0
C11B  1   -0.078565    0.804847    0.326278    11.00000    0.02016    0.01160 =
         0.03656   -0.00229    0.00834   -0.00087
AFIX 137
H11D  2   -0.166574    0.808334    0.301705    11.00000   -1.50000
H11E  2   -0.056141    0.773128    0.388364    11.00000   -1.50000
H11F  2   -0.046987    0.780985    0.273494    11.00000   -1.50000
AFIX   0
H2N1  2    0.263478    0.200226    0.334561    11.00000    0.04405
H2N5  2    0.313157    0.936333    0.406623    11.00000    0.03222
H1N1  2    0.261052    0.115305    0.349483    11.00000    0.04203
H4N1  2   -0.215261    1.034683    0.358964    11.00000    0.04945
H1N5  2    0.788261    0.311723    0.370276    11.00000    0.03269
H3N1  2   -0.223476    1.121814    0.362378    11.00000    0.03771
HKLF 4
REM  bk140_0m in P2(1)/c (100K)
REM R1 =  0.0736 for   5153 Fo > 4sig(Fo)  and  0.1145 for all   7706 data
REM    405 parameters refined using      0 restraints
END
WGHT      0.0947      0.6575
REM Highest difference peak  1.171,  deepest hole -0.453,  1-sigma level  0.102
Q1    1   0.4818  0.0772  0.2789  11.00000  0.05    1.17
Q2    1   0.0232  1.1639  0.4603  11.00000  0.05    1.04
Q3    1  -0.0034  1.1640  0.3204  11.00000  0.05    0.94
Q4    1   0.5162  0.0746  0.4211  11.00000  0.05    0.89
Q5    1   0.4489  0.8425  0.4022  11.00000  0.05    0.53
Q6    1   0.9164  0.4031  0.3820  11.00000  0.05    0.52
Q7    1   0.5167  0.7188  0.4003  11.00000  0.05    0.47
Q8    1   0.2796  0.1571  0.2653  11.00000  0.05    0.47
Q9    1   0.5734  0.0794  0.3848  11.00000  0.05    0.47
Q10   1   0.9808  0.5371  0.3661  11.00000  0.05    0.46
Q11   1   0.5176  0.3472  0.3412  11.00000  0.05    0.46
Q12   1   0.5629  0.0922  0.3593  11.00000  0.05    0.44
Q13   1   0.9376  0.4001  0.3237  11.00000  0.05    0.43
Q14   1   0.2777  0.8805  0.3212  11.00000  0.05    0.43
Q15   1   0.0393  0.8911  0.3620  11.00000  0.05    0.43
Q16   1   0.7598  0.3655  0.2951  11.00000  0.05    0.43
Q17   1   1.2219  0.5618  0.3374  11.00000  0.05    0.42
Q18   1   0.4747  0.2250  0.4162  11.00000  0.05    0.42
Q19   1   0.7591  0.6970  0.3790  11.00000  0.05    0.41
Q20   1   1.0517  0.6594  0.2584  11.00000  0.05    0.41
;
