# Supplementary material for: 3-Methyl-4-[2-(4-nitro­phen­yl)hydrazin-1-yl­idene]-5-oxo-4,5-dihydro-1H-pyrazole-1-carbothio­amide
Source: Acta Crystallogr Sect E Struct Rep Online. 2012 Jun 23;68(Pt 7):o2162. doi: 10.1107/S1600536812027134 (PMC3393969; doi:10.1107/S1600536812027134)
Supplement: Supplementary file 2 [file e-68-o2162-Isup2.hkl]

# 
# h,k,l, Fc-squared, Fo-squared, sigma(Fo-squared) and status flag 
# 
data_I
_shelx_title ' bk140_0m in P2(1)/c (100K)' 
_shelx_refln_list_code          4 
_shelx_F_calc_maximum      631.54 
_exptl_crystal_F_000      1264.00 
_reflns_d_resolution_high  0.7059 
 
loop_ 
 _symmetry_equiv_pos_as_xyz 
 'x, y, z' 
 '-x, y+1/2, -z+1/2' 
 '-x, -y, -z' 
 'x, -y-1/2, z-1/2' 
 
_cell_length_a    11.5331 
_cell_length_b    17.2540 
_cell_length_c    13.6025 
_cell_angle_alpha  90.000 
_cell_angle_beta  105.840 
_cell_angle_gamma  90.000 
 
_shelx_F_squared_multiplier     1.000 
 
loop_ 
 _refln_index_h 
 _refln_index_k 
 _refln_index_l 
 _refln_F_squared_calc 
 _refln_F_squared_meas 
 _refln_F_squared_sigma 
 _refln_observed_status 
   2   0   0    22286.38    23491.46    877.80 o 
   3   0   0      448.11      391.60     27.51 o 
   4   0   0      102.80      123.44     12.58 o 
   5   0   0      494.66      625.35     27.35 o 
   6   0   0     1107.05     1013.33     37.91 o 
   7   0   0     1018.68      907.75     37.88 o 
   8   0   0      139.29       99.81     20.43 o 
   9   0   0      842.07      797.40     41.07 o 
  10   0   0     4544.76     4198.93    124.68 o 
  11   0   0      245.47      296.05     34.05 o 
  12   0   0     1338.44     1264.94     78.89 o 
  13   0   0       29.37       20.83     78.14 o 
  14   0   0        4.19       -0.02     42.72 o 
  15   0   0       55.09       43.21     47.15 o 
   2   1   0     3272.86     3279.75     85.92 o 
   3   1   0     2177.01     2104.21     63.33 o 
   4   1   0       83.25       77.20      8.13 o 
   5   1   0     4091.06     4567.02     88.59 o 
   6   1   0      452.22      379.38     16.10 o 
   7   1   0      330.32      356.36     17.05 o 
   8   1   0       74.48       80.04     13.90 o 
   9   1   0        0.30      -13.87     13.87 o 
  10   1   0       32.61       53.04     16.65 o 
  11   1   0      268.09      271.30     23.56 o 
  12   1   0      107.97       93.43     25.97 o 
  13   1   0       78.60       96.81     29.32 o 
  14   1   0       56.41       48.70     31.93 o 
  15   1   0      197.10      190.19     40.52 o 
   1   2   0    52352.65    59446.15   2385.64 o 
   2   2   0       40.63       35.82     12.51 o 
   3   2   0     9317.02     9435.31    197.30 o 
   4   2   0      560.39      635.65     18.43 o 
   5   2   0     2380.49     2458.13     50.81 o 
   6   2   0      457.00      546.57     19.60 o 
   7   2   0     1638.71     1692.28     39.90 o 
   8   2   0      240.18      244.21     16.88 o 
   9   2   0      685.65      722.78     27.91 o 
  10   2   0        2.22        8.73     15.34 o 
  11   2   0       20.83       35.74     20.18 o 
  12   2   0      179.61      169.25     30.83 o 
  13   2   0      352.79      398.23     39.59 o 
  14   2   0       24.17       73.47     62.18 o 
  15   2   0       95.48       70.52     34.88 o 
   1   3   0     7625.06     9060.73    506.30 o 
   2   3   0    13907.42    15483.71    592.70 o 
   3   3   0     1664.97     1835.24     57.92 o 
   4   3   0     1505.37     1534.67     38.58 o 
   5   3   0      226.35      240.63     14.97 o 
   6   3   0       11.28       32.97     10.60 o 
   7   3   0      161.48      164.00     15.15 o 
   8   3   0      211.12      208.59     17.89 o 
   9   3   0      241.94      274.74     21.18 o 
  10   3   0      376.15      433.43     25.77 o 
  11   3   0       26.37       40.17     18.65 o 
  12   3   0       43.10       16.26     25.03 o 
  13   3   0       41.86       74.57     29.13 o 
  14   3   0       46.57       16.48     32.10 o 
  15   3   0       56.58        3.26     30.94 o 
   0   4   0    16179.71    24349.04    628.42 o 
   1   4   0       92.36      115.71     10.93 o 
   2   4   0       13.16       -7.29      7.29 o 
   3   4   0      648.35      735.77     26.61 o 
   4   4   0     1188.69     1217.73     48.88 o 
   5   4   0     2042.48     2352.15     61.81 o 
   6   4   0     2185.17     2251.21     61.03 o 
   7   4   0      146.98      138.66     16.56 o 
   8   4   0      492.93      450.00     26.93 o 
   9   4   0      270.32      294.32     24.52 o 
  10   4   0      152.76      152.42     21.14 o 
  11   4   0      142.06      118.72     21.27 o 
  12   4   0       73.34      102.54     25.27 o 
  13   4   0       48.99       58.34     29.11 o 
  14   4   0      101.03      129.27     39.32 o 
  15   4   0       78.42       91.26     44.07 o 
   1   5   0        2.12        7.69      8.66 o 
   2   5   0     2619.19     3020.32    141.90 o 
   3   5   0     1875.36     2264.97     75.44 o 
   4   5   0     2006.27     2479.83     58.14 o 
   5   5   0      104.83      140.78     16.87 o 
   6   5   0        0.42        9.88     12.53 o 
   7   5   0     1417.51     1281.37     43.57 o 
   8   5   0     1873.25     1707.87     53.35 o 
   9   5   0     1773.02     1666.85     54.57 o 
  10   5   0     1559.98     1484.29     50.94 o 
  11   5   0        1.78        0.54     19.03 o 
  12   5   0       18.88       39.67     19.63 o 
  13   5   0        4.23      -18.09     24.49 o 
  14   5   0       69.04      116.38    102.33 o 
  15   5   0        0.04       11.47    100.05 o 
   0   6   0       37.71       51.69     11.14 o 
   1   6   0     4871.97     6512.66    142.73 o 
   2   6   0        5.60       -2.69      8.59 o 
   3   6   0     3837.68     4222.99    102.64 o 
   4   6   0     1840.60     2297.75     72.94 o 
   5   6   0     6937.23     7408.80    160.92 o 
   6   6   0        4.10       -3.47      8.54 o 
   7   6   0     3955.99     3778.24     88.69 o 
   8   6   0      383.34      424.93     23.76 o 
   9   6   0     1423.19     1388.45     48.98 o 
  10   6   0      854.33      741.40     35.71 o 
  11   6   0      474.49      528.68     32.25 o 
  12   6   0       69.82       93.75     22.19 o 
  13   6   0      198.17      277.36     49.70 o 
  14   6   0      384.60      401.20     56.38 o 
  15   6   0        1.56       62.78     81.09 o 
   1   7   0    11946.11    17190.03    377.92 o 
   2   7   0      461.14      589.72     28.89 o 
   3   7   0      159.22      226.24     14.02 o 
   4   7   0     1705.09     2178.48     53.91 o 
   5   7   0      113.67      164.47     14.26 o 
   6   7   0      404.93      398.54     20.85 o 
   7   7   0        5.89       -2.45     10.40 o 
   8   7   0        3.25      -14.41     14.41 o 
   9   7   0     1446.55     1287.52     42.14 o 
  10   7   0        9.13       -3.40     17.93 o 
  11   7   0       43.05       57.29     20.33 o 
  12   7   0       43.77       44.45     24.98 o 
  13   7   0        3.50        0.11     38.48 o 
  14   7   0      100.95      173.23     69.23 o 
  15   7   0      376.50      419.21     72.39 o 
   0   8   0     3784.08     5317.70    172.92 o 
   1   8   0       26.57       60.57     13.69 o 
   2   8   0      672.04      803.09     29.12 o 
   3   8   0     1567.35     1986.90     56.62 o 
   4   8   0        2.77       54.35     11.33 o 
   5   8   0      604.82      654.76     26.69 o 
   6   8   0      994.58     1041.31     35.41 o 
   7   8   0     1595.28     1561.15     46.46 o 
   8   8   0      411.55      407.21     26.75 o 
   9   8   0      705.72      677.56     31.07 o 
  10   8   0      546.45      548.62     32.55 o 
  11   8   0      454.00      406.95     37.44 o 
  12   8   0      384.45      402.32     37.28 o 
  13   8   0      695.59      834.24     58.75 o 
  14   8   0       47.13       69.10     52.67 o 
   1   9   0      468.64      681.74     25.27 o 
   2   9   0     1359.01     1802.82     47.64 o 
   3   9   0        0.57       -3.16     11.39 o 
   4   9   0      268.17      305.70     17.99 o 
   5   9   0        9.08        4.15     13.03 o 
   6   9   0     2141.65     2175.87     58.06 o 
   7   9   0     1493.39     1563.00     47.45 o 
   8   9   0        0.09       -7.85     15.53 o 
   9   9   0       11.39        8.58     11.05 o 
  10   9   0       12.25        6.77     24.76 o 
  11   9   0       99.93       95.75     28.35 o 
  12   9   0        6.35       92.75     31.21 o 
  13   9   0      101.70      198.37     35.36 o 
  14   9   0       17.35       16.29     43.02 o 
   0  10   0      449.72      602.96     39.14 o 
   1  10   0      295.34      460.26     24.45 o 
   2  10   0      762.12      920.94     29.69 o 
   3  10   0      573.20      760.38     30.91 o 
   4  10   0      580.84      613.73     26.84 o 
   5  10   0       13.62       -0.79     15.65 o 
   6  10   0     1719.96     1570.38     48.08 o 
   7  10   0       99.74       99.44     18.24 o 
   8  10   0       26.41       49.78     20.30 o 
   9  10   0        2.02       -0.96     18.47 o 
  10  10   0      329.39      386.87    102.09 o 
  11  10   0        3.50       21.10     30.30 o 
  12  10   0      184.67      203.29     37.08 o 
  13  10   0       15.33       49.70     44.59 o 
  14  10   0      142.78      129.03     56.93 o 
   1  11   0      889.09     1091.45     43.50 o 
   2  11   0      773.40      938.86     31.42 o 
   3  11   0       65.39       72.30     11.95 o 
   4  11   0     5367.72     6235.64    147.12 o 
   5  11   0      488.58      490.61     25.53 o 
   6  11   0     1851.69     1709.94     50.99 o 
   7  11   0     2954.73     2797.87     81.93 o 
   8  11   0       46.41       66.25     21.46 o 
   9  11   0      111.00      102.26     52.41 o 
  10  11   0      114.37      180.97     36.43 o 
  11  11   0      221.36      200.20     51.71 o 
  12  11   0       13.20       65.61     48.50 o 
  13  11   0      461.58      600.62     54.33 o 
  14  11   0       99.47      406.84     76.42 o 
   0  12   0     5400.76     6697.90    221.01 o 
   1  12   0      170.59      221.28     20.24 o 
   2  12   0     4066.56     4791.69    105.03 o 
   3  12   0      206.52      272.68     18.41 o 
   4  12   0        3.23        4.64     11.17 o 
   5  12   0      142.85      143.26     23.63 o 
   6  12   0     2510.12     2502.08     76.18 o 
   7  12   0     1625.72     1529.84     55.24 o 
   8  12   0     1852.55     1581.15     66.53 o 
   9  12   0       61.45       21.87     32.28 o 
  10  12   0      536.99      505.77     50.31 o 
  11  12   0       10.17       27.52     32.15 o 
  12  12   0      485.33      524.40    132.62 o 
  13  12   0      283.56      357.53     72.27 o 
   1  13   0        0.65       -8.98     15.00 o 
   2  13   0      242.32      295.25     23.20 o 
   3  13   0    10362.96    11333.67    272.62 o 
   4  13   0        8.10       -7.17     20.31 o 
   5  13   0      162.52      179.09     23.75 o 
   6  13   0        0.41       -8.43     22.91 o 
   7  13   0     1528.79     1503.16     65.62 o 
   8  13   0      184.06      171.72     29.74 o 
   9  13   0      122.12      148.03     37.68 o 
  10  13   0      581.92      636.25     71.65 o 
  11  13   0       20.40       11.84     32.95 o 
  12  13   0        1.21       27.08     58.51 o 
  13  13   0        9.79      123.64    138.07 o 
   0  14   0     2498.78     3053.38    117.39 o 
   1  14   0     1133.84     1482.43     52.11 o 
   2  14   0       98.19      119.50     19.89 o 
   3  14   0     8822.45     9625.15    250.06 o 
   4  14   0      546.36      572.56     39.98 o 
   5  14   0     1104.61     1253.41     61.19 o 
   6  14   0      121.20      157.15     29.95 o 
   7  14   0      208.04      237.62     33.15 o 
   8  14   0      194.62      215.47     33.25 o 
   9  14   0      420.81      488.26     50.87 o 
  10  14   0      209.57      216.97     62.70 o 
  11  14   0      248.88      323.20     48.98 o 
  12  14   0      106.51      161.38     53.36 o 
   1  15   0      507.60      648.32     34.62 o 
   2  15   0     8182.29     8887.40    260.54 o 
   3  15   0      960.58     1146.65     54.71 o 
   4  15   0     1318.29     1216.26     61.49 o 
   5  15   0      123.36      185.82     33.61 o 
   6  15   0        4.93       12.51     26.79 o 
   7  15   0       19.87       28.03     27.89 o 
   8  15   0       74.89      122.93     31.08 o 
   9  15   0      154.08      206.03     56.66 o 
  10  15   0       26.24       35.80     59.71 o 
  11  15   0       68.42      134.70     79.10 o 
  12  15   0        4.23        4.55     70.48 o 
   0  16   0      286.52      333.78     37.03 o 
   1  16   0      406.48      486.14     37.15 o 
   2  16   0      219.44      409.31     39.05 o 
   3  16   0      247.90      331.94     34.27 o 
   4  16   0       30.74       69.24     27.11 o 
   5  16   0       28.01       48.90     43.53 o 
   6  16   0      441.92      504.66     43.72 o 
   7  16   0      769.14      826.55     59.39 o 
   8  16   0      188.69      239.16     34.15 o 
   9  16   0      582.94      570.72     57.65 o 
  10  16   0        6.72       12.35     36.70 o 
  11  16   0       28.68       88.29     59.36 o 
   1  17   0      732.40      915.82     50.44 o 
   2  17   0      167.25      160.98     33.60 o 
   3  17   0      160.43      206.56     31.98 o 
   4  17   0       27.32       21.92     39.43 o 
   5  17   0       75.04       58.29     36.01 o 
   6  17   0       50.26       99.76     31.10 o 
   7  17   0      263.77      327.49     39.89 o 
   8  17   0       65.88       76.80     62.19 o 
   9  17   0      110.04      142.35     42.78 o 
  10  17   0       27.80       82.43     62.77 o 
  11  17   0        4.67       51.90     79.83 o 
   0  18   0       99.90       32.14    137.66 o 
   1  18   0      933.08     1200.22     73.95 o 
   2  18   0      240.76      293.94     53.16 o 
   3  18   0     6897.63     6967.89    191.12 o 
   4  18   0       43.79       88.14     32.30 o 
   5  18   0       99.13      112.57     37.57 o 
   6  18   0       66.52       70.33     47.70 o 
   7  18   0     1425.61     1436.05     94.23 o 
   8  18   0       10.95        6.40     37.99 o 
   9  18   0      833.30      776.44     94.45 o 
  10  18   0       39.14       85.19     94.00 o 
   1  19   0       22.44        3.91     40.49 o 
   2  19   0      162.88      166.68     46.36 o 
   3  19   0      303.53      421.80     51.07 o 
   4  19   0       50.47      106.85     32.59 o 
   5  19   0       21.38       55.79     31.41 o 
   6  19   0        3.49       23.11     38.77 o 
   7  19   0      167.89      254.69     40.64 o 
   8  19   0       32.35       69.28     46.07 o 
   9  19   0      195.45      256.92     77.60 o 
   0  20   0       74.83      132.45     72.15 o 
   1  20   0      319.99      452.21     53.44 o 
   2  20   0       59.34      135.41     43.63 o 
   3  20   0      247.47      296.35     56.40 o 
   4  20   0     1741.39     1880.96    136.98 o 
   5  20   0       16.72       11.82     48.14 o 
   6  20   0     1570.23     1487.84     74.23 o 
   7  20   0        8.70       39.02     42.44 o 
   8  20   0       81.00      110.68     44.85 o 
   9  20   0      253.63      493.58    110.78 o 
   1  21   0       95.64      107.59     55.80 o 
   2  21   0      105.21      213.00     63.49 o 
   3  21   0        7.04       32.58     60.75 o 
   4  21   0      130.58      164.71     66.40 o 
   5  21   0       46.11      125.04     53.13 o 
   6  21   0      209.42      212.98    101.09 o 
   7  21   0      136.71      295.94     51.07 o 
   8  21   0      219.32      410.57    105.70 o 
   0  22   0     2048.17     2337.63    150.04 o 
   1  22   0      175.18      304.05     57.19 o 
   2  22   0      309.34      331.33     61.42 o 
   3  22   0      996.02     1319.38    111.61 o 
   4  22   0      223.23      178.20    104.80 o 
   5  22   0      408.99      533.18     68.23 o 
   6  22   0      326.97      369.68     60.34 o 
   1  23   0       44.00       90.38     48.59 o 
   2  23   0      389.38      585.69     82.49 o 
   3  23   0      542.92      887.51    115.69 o 
   4  23   0       17.50       97.61     91.30 o 
   5  23   0        3.12       17.91     60.75 o 
   0  24   0      151.41      262.02     86.26 o 
   1  24   0      254.38      240.93     59.53 o 
   2  24   0       55.96      111.82     62.17 o 
 -15   1   1      322.71      447.79     51.90 o 
 -14   1   1        7.65      -28.21     28.21 o 
 -13   1   1      284.56      301.92     40.87 o 
 -12   1   1        4.33       29.18     44.72 o 
 -11   1   1      236.36      279.21     28.70 o 
 -10   1   1     4065.73     4079.51     85.61 o 
  -9   1   1      190.02      213.02     17.61 o 
  -8   1   1       65.79       67.78     13.43 o 
  -7   1   1      407.64      404.66     17.65 o 
  -6   1   1     3307.82     3709.06     74.14 o 
  -5   1   1     1067.83     1264.73     29.49 o 
  -4   1   1     5576.68     5759.21    116.96 o 
  -3   1   1      722.76      597.35     30.67 o 
  -2   1   1     7535.79     8321.79    373.26 o 
  -1   1   1     1682.18     1644.28     69.66 o 
   1   1   1     3299.55     3207.83    158.18 o 
   2   1   1     1321.63     1277.63     33.53 o 
   3   1   1     5876.69     5941.96    116.14 o 
   4   1   1     2411.04     2262.41     46.16 o 
   5   1   1     1843.69     2096.05     44.59 o 
   6   1   1      584.57      488.00     18.78 o 
   7   1   1      112.40      106.47     12.65 o 
   8   1   1       28.38       29.02     13.36 o 
   9   1   1      983.86      958.43     34.49 o 
  10   1   1     4382.40     3863.14     91.89 o 
  11   1   1      371.56      357.92     25.93 o 
  12   1   1      113.14      118.40     23.76 o 
  13   1   1       84.51       71.11     29.79 o 
  14   1   1        1.48        4.24     32.84 o 
  15   1   1       20.77       -7.01     42.31 o 
 -15   2   1      348.47      481.96     53.31 o 
 -14   2   1      172.85      130.70     37.06 o 
 -13   2   1       16.61       62.05     31.03 o 
 -12   2   1      274.31      251.32     33.68 o 
 -11   2   1       66.42      106.48     20.08 o 
 -10   2   1     1817.00     1640.97     45.60 o 
  -9   2   1     2475.14     2538.21     61.14 o 
  -8   2   1     1263.26     1255.46     34.49 o 
  -7   2   1      231.94      269.85     15.13 o 
  -6   2   1      672.89      625.41     20.34 o 
  -5   2   1      157.53      192.87     11.07 o 
  -4   2   1     1546.51     1646.55     42.11 o 
  -3   2   1       71.19       84.75     13.93 o 
  -2   2   1     3676.39     4139.50    166.95 o 
  -1   2   1      161.32      203.39     13.19 o 
   0   2   1       29.54       19.68      4.90 o 
   1   2   1      460.38      459.46     48.98 o 
   2   2   1     1780.17     1801.85     43.26 o 
   3   2   1     1750.59     1689.04     48.53 o 
   4   2   1     5748.56     6145.78    116.33 o 
   5   2   1     6349.83     6667.40    126.91 o 
   6   2   1     3216.92     3219.40     65.71 o 
   7   2   1       69.82       95.19     12.63 o 
   8   2   1       21.03       21.13     12.95 o 
   9   2   1     1727.33     1546.08     44.43 o 
  10   2   1      410.61      400.29     23.88 o 
  11   2   1      593.49      543.85     30.49 o 
  12   2   1       14.29       32.60     21.18 o 
  13   2   1      333.38      356.57     38.91 o 
  14   2   1       37.94       51.22     28.95 o 
  15   2   1      198.17      160.06     34.59 o 
 -15   3   1      145.09      195.20     56.65 o 
 -14   3   1       27.98       49.89     33.34 o 
 -13   3   1       60.74       46.42     27.59 o 
 -12   3   1       79.21       57.56     24.04 o 
 -11   3   1       27.55       31.75     19.43 o 
 -10   3   1      500.96      545.54     31.28 o 
  -9   3   1     2884.60     2896.68     80.20 o 
  -8   3   1      657.97      761.05     34.14 o 
  -7   3   1      286.71      287.67     19.94 o 
  -6   3   1       53.63       62.15     13.03 o 
  -5   3   1      481.86      616.89     24.81 o 
  -4   3   1      117.45      130.48     13.82 o 
  -3   3   1     8474.08     9455.73    325.21 o 
  -2   3   1    11847.06    13293.04    576.48 o 
  -1   3   1      502.97      473.95     26.78 o 
   0   3   1      100.28      146.05     10.67 o 
   1   3   1     5374.92     5532.06    730.44 o 
   2   3   1      136.97      147.32     10.98 o 
   3   3   1      656.80      665.56     22.05 o 
   4   3   1     1176.53     1052.75     32.94 o 
   5   3   1     1976.44     1857.63     43.28 o 
   6   3   1     1683.28     1862.35     44.65 o 
   7   3   1     1441.79     1416.95     39.18 o 
   8   3   1      927.82      860.59     32.22 o 
   9   3   1     2410.26     2183.36     55.60 o 
  10   3   1     1552.44     1433.09     42.56 o 
  11   3   1       15.20       40.93     21.07 o 
  12   3   1      165.41      192.13     25.80 o 
  13   3   1      194.92      223.78     33.92 o 
  14   3   1        6.65      -24.48     40.83 o 
  15   3   1      251.34      254.85     52.47 o 
 -15   4   1      228.85      215.70     40.85 o 
 -14   4   1       48.12       34.00     55.45 o 
 -13   4   1      319.51      349.48     38.72 o 
 -12   4   1       74.75       91.76     25.62 o 
 -11   4   1      203.61      266.50     25.95 o 
 -10   4   1      570.90      567.01     31.90 o 
  -9   4   1     1278.97     1157.57     44.89 o 
  -8   4   1        1.61       -3.77     16.83 o 
  -7   4   1     3912.76     3827.64     97.14 o 
  -6   4   1       73.45       97.71     14.16 o 
  -5   4   1      109.73       92.72     11.58 o 
  -4   4   1      132.69      166.21     11.20 o 
  -3   4   1    31815.98    34182.75    908.23 o 
  -2   4   1       12.51      -10.37     14.05 o 
  -1   4   1       37.31       67.20     14.48 o 
   0   4   1      321.24      389.00     20.74 o 
   1   4   1     4345.38     5779.46    269.24 o 
   2   4   1      103.76      118.56      9.49 o 
   3   4   1        0.90        1.00      7.00 o 
   4   4   1     2711.29     2789.27     64.29 o 
   5   4   1     2330.55     2979.43     69.28 o 
   6   4   1      224.95      300.44     18.11 o 
   7   4   1     3141.94     2976.43     72.62 o 
   8   4   1      487.04      511.07     26.75 o 
   9   4   1     4048.15     3742.35     90.84 o 
  10   4   1      467.67      387.52     25.87 o 
  11   4   1      171.13      172.81     31.77 o 
  12   4   1      441.39      465.63     35.03 o 
  13   4   1       17.32        7.04     26.73 o 
  14   4   1      136.03      155.67     46.42 o 
  15   4   1       21.86      -12.08     38.99 o 
 -15   5   1      797.79      820.71     97.33 o 
 -14   5   1        0.05       30.08     65.81 o 
 -13   5   1       87.47      111.53     32.38 o 
 -12   5   1        3.44       46.75     23.21 o 
 -11   5   1       47.72       85.90     20.82 o 
 -10   5   1       72.23      101.80     19.95 o 
  -9   5   1     1515.62     1503.41     51.79 o 
  -8   5   1      129.34      155.78     20.78 o 
  -7   5   1      495.17      492.43     23.14 o 
  -6   5   1      500.44      585.49     25.40 o 
  -5   5   1       75.80       91.45     11.46 o 
  -4   5   1      544.42      736.22     26.88 o 
  -3   5   1     9111.80    10913.96    314.83 o 
  -2   5   1     2726.69     3316.86    127.44 o 
  -1   5   1     2864.28     3811.38     99.39 o 
   0   5   1      729.62      951.19     39.97 o 
   1   5   1     1024.86     1032.79     27.52 o 
   2   5   1     2266.26     2386.90     57.46 o 
   3   5   1     2607.59     2847.62     87.25 o 
   4   5   1    11089.65    12639.65    298.03 o 
   5   5   1     1800.57     1818.11     46.69 o 
   6   5   1      520.15      545.61     27.26 o 
   7   5   1      416.58      395.62     22.64 o 
   8   5   1     1615.83     1616.66     55.07 o 
   9   5   1      437.64      507.15     29.95 o 
  10   5   1       69.03       62.23     19.41 o 
  11   5   1       16.43       30.41     19.16 o 
  12   5   1      111.64       94.97     23.73 o 
  13   5   1        4.65        7.09     38.71 o 
  14   5   1        5.15       82.50     44.15 o 
  15   5   1      257.90      239.05     59.70 o 
 -15   6   1      279.28      340.44     70.10 o 
 -14   6   1       32.91       83.88     41.46 o 
 -13   6   1      165.12      165.50     32.79 o 
 -12   6   1       22.04       34.11     22.52 o 
 -11   6   1       31.30       55.24     20.84 o 
 -10   6   1     1619.95     1595.67     53.84 o 
  -9   6   1      651.77      620.60     29.02 o 
  -8   6   1      223.03      211.97     20.67 o 
  -7   6   1        8.72       10.25      9.49 o 
  -6   6   1     1112.86     1125.14     38.84 o 
  -5   6   1        3.36       12.08     10.04 o 
  -4   6   1     5262.73     6184.91    189.45 o 
  -3   6   1     1238.93     1513.84     45.70 o 
  -2   6   1        0.79       -4.52      9.34 o 
  -1   6   1      804.93      973.92     27.89 o 
   0   6   1     6936.05     9583.12    206.64 o 
   1   6   1      198.82      251.73     13.30 o 
   2   6   1      415.00      444.95     23.46 o 
   3   6   1        2.87       -8.40     10.28 o 
   4   6   1    12745.29    15307.34    324.60 o 
   5   6   1       17.05       -7.57      8.78 o 
   6   6   1     4020.13     4223.39     96.42 o 
   7   6   1      537.07      624.67     30.54 o 
   8   6   1       77.48       81.90     19.89 o 
   9   6   1      415.40      424.05     27.98 o 
  10   6   1      147.40      117.22     20.66 o 
  11   6   1      103.27       80.09     20.32 o 
  12   6   1       84.86       67.29     29.31 o 
  13   6   1       16.38        4.14     49.37 o 
  14   6   1        9.21       50.90     49.25 o 
 -15   7   1      228.60      285.84     68.68 o 
 -14   7   1       67.99      135.79     53.83 o 
 -13   7   1        0.64       35.59     49.02 o 
 -12   7   1        5.13       -4.54     25.79 o 
 -11   7   1       36.39       75.86     20.56 o 
 -10   7   1       75.33       64.80     19.94 o 
  -9   7   1     1961.01     1831.02     58.46 o 
  -8   7   1        1.82       -5.96      9.36 o 
  -7   7   1     1827.40     1821.80     50.43 o 
  -6   7   1     1560.97     1693.35     46.44 o 
  -5   7   1     7046.51     7946.73    172.96 o 
  -4   7   1      106.63      181.84     13.45 o 
  -3   7   1     1067.67     1381.82     37.67 o 
  -2   7   1       76.71       94.34     12.29 o 
  -1   7   1     6378.65     9469.17    202.01 o 
   0   7   1     2159.11     2795.49     67.45 o 
   1   7   1    20697.85    26665.75    614.24 o 
   2   7   1      651.76      685.34     25.05 o 
   3   7   1      245.67      304.53     17.65 o 
   4   7   1      306.55      363.67     18.26 o 
   5   7   1     1717.63     1659.43     44.64 o 
   6   7   1      764.07      793.10     32.77 o 
   7   7   1      627.61      655.09     28.51 o 
   8   7   1     1098.21     1069.00     38.16 o 
   9   7   1      671.29      686.17     30.60 o 
  10   7   1        6.83       12.04     15.48 o 
  11   7   1       18.52        6.89     43.01 o 
  12   7   1      387.89      361.86     35.91 o 
  13   7   1      350.75      297.09     42.26 o 
  14   7   1      308.80      279.84    100.84 o 
 -15   8   1       24.28        2.68     45.51 o 
 -14   8   1        1.12       64.77     49.14 o 
 -13   8   1       84.76      133.33     40.03 o 
 -12   8   1       67.53      120.03     27.52 o 
 -11   8   1      191.32      198.79     24.79 o 
 -10   8   1     1363.69     1274.96     48.26 o 
  -9   8   1      154.58      104.40     23.54 o 
  -8   8   1      192.98      203.76     20.25 o 
  -7   8   1     1066.41     1108.95     38.16 o 
  -6   8   1      470.64      522.51     25.21 o 
  -5   8   1     1568.69     1688.47     49.11 o 
  -4   8   1       39.73       43.44     11.39 o 
  -3   8   1     6799.37     8584.59    272.97 o 
  -2   8   1        0.46        8.41     11.97 o 
  -1   8   1    19922.63    29692.85    677.44 o 
   0   8   1       10.12       20.46      8.90 o 
   1   8   1     1334.52     1898.43     45.10 o 
   2   8   1       85.09      100.72      9.05 o 
   3   8   1     7739.68     9504.48    243.79 o 
   4   8   1      294.38      349.55     17.94 o 
   5   8   1      388.62      493.18     23.13 o 
   6   8   1      853.92      904.06     34.93 o 
   7   8   1      913.37      872.71     37.38 o 
   8   8   1      280.07      269.17     21.19 o 
   9   8   1     1015.79      914.51     41.43 o 
  10   8   1        0.66       19.51     21.54 o 
  11   8   1        0.68        2.69     47.51 o 
  12   8   1      439.67      404.67     37.64 o 
  13   8   1        6.24        7.43     30.98 o 
  14   8   1        8.63       37.19     39.01 o 
 -14   9   1       75.96      101.36     68.39 o 
 -13   9   1      129.93      223.57     45.50 o 
 -12   9   1      158.15      160.09     44.99 o 
 -11   9   1       38.23       15.07     27.76 o 
 -10   9   1       15.71        4.83     14.88 o 
  -9   9   1      186.07      180.70     24.68 o 
  -8   9   1      250.18      276.60     21.69 o 
  -7   9   1      342.04      373.85     23.62 o 
  -6   9   1      395.24      404.97     22.88 o 
  -5   9   1     1864.24     2039.47     54.46 o 
  -4   9   1       20.67       40.24     12.42 o 
  -3   9   1      215.62      259.16     19.00 o 
  -2   9   1     3677.18     4692.17    105.82 o 
  -1   9   1       33.93       16.53      9.29 o 
   0   9   1      147.57      194.25     13.64 o 
   1   9   1     1523.96     2182.82     60.87 o 
   2   9   1        1.46       -6.83      8.19 o 
   3   9   1       95.49       76.22     13.70 o 
   4   9   1      531.02      478.38     22.00 o 
   5   9   1     2784.14     2676.71     67.19 o 
   6   9   1     3627.91     3494.55     95.80 o 
   7   9   1      536.48      524.16     27.38 o 
   8   9   1     2980.04     2746.04     91.65 o 
   9   9   1       44.13       24.17     19.58 o 
  10   9   1      620.64      719.62     45.87 o 
  11   9   1      312.27      403.01     37.80 o 
  12   9   1        9.84       73.69     31.46 o 
  13   9   1      110.96      106.16     40.02 o 
  14   9   1      170.13      190.63     62.43 o 
 -14  10   1      335.77      356.94     52.68 o 
 -13  10   1       34.03       68.96     55.36 o 
 -12  10   1      318.17      354.68     42.58 o 
 -11  10   1       21.50       28.96     21.37 o 
 -10  10   1     1171.13     1123.98     65.41 o 
  -9  10   1        0.63      -21.87     21.87 o 
  -8  10   1     1730.42     1530.29     47.58 o 
  -7  10   1      830.88      801.42     34.61 o 
  -6  10   1        0.32        4.51     15.38 o 
  -5  10   1      317.77      357.33     21.62 o 
  -4  10   1     3228.55     3551.00     84.45 o 
  -3  10   1        7.37        4.37     13.90 o 
  -2  10   1      178.09      164.57     14.06 o 
  -1  10   1      112.89      141.73     15.87 o 
   0  10   1     2754.54     3098.51     70.15 o 
   1  10   1       32.71       37.32     13.72 o 
   2  10   1      404.74      370.08     25.29 o 
   3  10   1      505.25      557.60     24.28 o 
   4  10   1     1713.86     1629.64     44.37 o 
   5  10   1      309.01      351.61     20.46 o 
   6  10   1     5225.40     5106.50    132.86 o 
   7  10   1        2.01        1.88     19.17 o 
   8  10   1      112.11      135.77     22.35 o 
   9  10   1      147.81      134.47     24.73 o 
  10  10   1        0.36      -18.29     40.04 o 
  11  10   1       40.66        0.08     33.44 o 
  12  10   1       65.98       80.61     71.33 o 
  13  10   1       30.49      117.33     85.72 o 
  14  10   1        7.96      -33.47     33.47 o 
 -14  11   1       10.51       97.48     95.79 o 
 -13  11   1       29.25      154.81     44.47 o 
 -12  11   1       15.30        0.98     22.12 o 
 -11  11   1        5.44       36.16     30.82 o 
 -10  11   1       38.54       29.32     59.25 o 
  -9  11   1      216.01      195.27     37.15 o 
  -8  11   1      270.15      321.40     31.96 o 
  -7  11   1        7.07        6.85     17.51 o 
  -6  11   1     1452.44     1548.53     48.32 o 
  -5  11   1      914.56      968.60     40.77 o 
  -4  11   1      224.60      302.06     20.36 o 
  -3  11   1       20.78       16.65     12.21 o 
  -2  11   1     2201.99     2665.93     63.48 o 
  -1  11   1      234.92      296.30     20.80 o 
   0  11   1      243.93      352.00     36.22 o 
   1  11   1     1057.04     1274.70     42.28 o 
   2  11   1     1570.20     1839.26     50.13 o 
   3  11   1      590.69      683.68     25.63 o 
   4  11   1      933.23     1009.40     34.69 o 
   5  11   1        0.34        6.21     18.86 o 
   6  11   1     2395.86     2377.82     73.83 o 
   7  11   1      117.91      137.44     23.08 o 
   8  11   1       81.48       91.64     26.30 o 
   9  11   1       21.30        3.78     26.63 o 
  10  11   1      472.43      477.39     48.96 o 
  11  11   1       92.13       94.91     48.07 o 
  12  11   1      332.42      331.75     44.37 o 
  13  11   1      214.24      300.07     87.80 o 
 -13  12   1       13.79      216.94     75.65 o 
 -12  12   1       25.06       88.62     35.73 o 
 -11  12   1        9.68       69.01     33.03 o 
 -10  12   1      708.50      696.99     55.77 o 
  -9  12   1      170.03      110.20     35.68 o 
  -8  12   1      148.21      192.48     29.18 o 
  -7  12   1     1025.82     1246.31     58.58 o 
  -6  12   1      372.61      385.44     28.11 o 
  -5  12   1     1211.79     1250.37     54.00 o 
  -4  12   1      377.97      432.77     28.51 o 
  -3  12   1       52.93       42.74     14.96 o 
  -2  12   1      354.38      530.20     24.60 o 
  -1  12   1       25.62       31.97     11.50 o 
   0  12   1     1129.81     1366.00     46.23 o 
   1  12   1      807.59     1022.48     38.24 o 
   2  12   1      296.04      395.23     25.58 o 
   3  12   1      302.33      302.54     22.26 o 
   4  12   1      298.64      372.26     34.76 o 
   5  12   1     1090.79     1136.34     48.62 o 
   6  12   1      867.91      822.81     41.38 o 
   7  12   1      872.23      868.73     42.02 o 
   8  12   1     1390.10     1131.71     48.65 o 
   9  12   1      231.82      290.67     33.72 o 
  10  12   1       36.96       16.56     31.10 o 
  11  12   1       91.24       85.05     45.79 o 
  12  12   1      302.32      426.73     54.48 o 
  13  12   1       38.87       87.56     89.35 o 
 -13  13   1       86.58      178.26     67.01 o 
 -12  13   1      281.68      313.64     57.17 o 
 -11  13   1        0.04       55.32     47.28 o 
 -10  13   1      217.17      207.54     40.43 o 
  -9  13   1        4.54       74.93     55.76 o 
  -8  13   1      100.85      109.84     27.82 o 
  -7  13   1     1428.44     1430.02     63.85 o 
  -6  13   1     2235.73     2182.91     87.30 o 
  -5  13   1      702.49      747.20     38.83 o 
  -4  13   1     5566.76     5912.33    128.60 o 
  -3  13   1      356.35      447.57     24.37 o 
  -2  13   1     2535.31     3140.20     75.23 o 
  -1  13   1       76.45       66.10     13.00 o 
   0  13   1     1671.32     2021.97     75.93 o 
   1  13   1       54.93       75.12     17.65 o 
   2  13   1      871.39      949.94     86.92 o 
   3  13   1     1256.73     1430.47     60.45 o 
   4  13   1      970.15     1000.28     50.82 o 
   5  13   1      263.26      227.68     26.21 o 
   6  13   1     1206.36     1154.63     48.44 o 
   7  13   1      479.50      527.64     40.62 o 
   8  13   1      779.31      749.98     48.18 o 
   9  13   1        0.68       32.63     24.84 o 
  10  13   1       62.03       97.96     36.52 o 
  11  13   1       90.18      143.60     51.06 o 
  12  13   1       39.09       64.45     33.53 o 
  13  13   1       92.75      263.65    164.02 o 
 -13  14   1       80.63      245.44     60.43 o 
 -12  14   1        9.41       19.79     34.55 o 
 -11  14   1      187.90      106.15     40.59 o 
 -10  14   1      737.63      796.69     85.48 o 
  -9  14   1       15.45       73.14     34.95 o 
  -8  14   1      448.57      604.19     55.82 o 
  -7  14   1      324.90      372.53     36.96 o 
  -6  14   1      254.02      361.22     39.92 o 
  -5  14   1      136.57      189.67     29.90 o 
  -4  14   1      193.65      247.28     25.14 o 
  -3  14   1      891.57     1133.92     44.44 o 
  -2  14   1     1844.61     1835.45     60.44 o 
  -1  14   1      637.73      782.85     48.95 o 
   0  14   1     6087.89     7248.79    174.86 o 
   1  14   1       88.13       85.94     26.22 o 
   2  14   1      363.20      342.67     33.28 o 
   3  14   1     1113.40     1215.76     56.32 o 
   4  14   1      338.01      296.71     32.08 o 
   5  14   1        0.17       -6.69     20.07 o 
   6  14   1      354.18      358.47     36.99 o 
   7  14   1      116.56      167.50     30.03 o 
   8  14   1      215.10      228.52     32.51 o 
   9  14   1       61.20       56.01     27.13 o 
  10  14   1      136.76      148.75     40.37 o 
  11  14   1      194.36      102.39     67.99 o 
  12  14   1       34.80      108.71     41.61 o 
 -12  15   1      566.27      706.28     77.45 o 
 -11  15   1        1.27       73.92     68.49 o 
 -10  15   1       44.47       42.23     36.11 o 
  -9  15   1      335.94      378.28     48.54 o 
  -8  15   1       23.58       28.43     37.03 o 
  -7  15   1      161.90      156.12     32.00 o 
  -6  15   1      359.13      360.92     38.44 o 
  -5  15   1      469.94      597.00     43.43 o 
  -4  15   1      450.53      461.60     37.81 o 
  -3  15   1     2304.63     2687.97     88.70 o 
  -2  15   1      350.96      553.10     27.73 o 
  -1  15   1       13.08       47.17     19.29 o 
   0  15   1       84.31      148.81     26.35 o 
   1  15   1     2877.47     3103.44     97.26 o 
   2  15   1     1869.67     1816.29     71.56 o 
   3  15   1     1449.86     1569.72     63.51 o 
   4  15   1      486.16      524.69     41.34 o 
   5  15   1     2700.99     2706.45     96.45 o 
   6  15   1       72.90       86.67     28.77 o 
   7  15   1      122.22      168.78     32.25 o 
   8  15   1      116.79      168.08     31.82 o 
   9  15   1       31.09       66.99     35.75 o 
  10  15   1        9.51        6.99     67.33 o 
  11  15   1      421.94      518.71     60.81 o 
  12  15   1      115.25      186.70     70.57 o 
 -12  16   1      390.78      609.18     72.21 o 
 -11  16   1      634.19      651.41    105.89 o 
 -10  16   1        0.07       66.48     57.01 o 
  -9  16   1      367.03      406.15     51.45 o 
  -8  16   1       38.43       39.58     37.00 o 
  -7  16   1      815.53      876.47     55.08 o 
  -6  16   1       17.34       25.27     29.18 o 
  -5  16   1     1006.70     1013.74     53.22 o 
  -4  16   1      192.60      203.54     31.26 o 
  -3  16   1       11.08       20.39     25.86 o 
  -2  16   1       33.03       61.27     26.57 o 
  -1  16   1        6.08       21.16     20.91 o 
   0  16   1      124.74      132.08     26.81 o 
   1  16   1      234.07      239.11     29.83 o 
   2  16   1      418.54      470.29     37.77 o 
   3  16   1      125.94      146.62     29.21 o 
   4  16   1       81.10      118.47     34.24 o 
   5  16   1       80.16       72.00     30.32 o 
   6  16   1     1023.42     1040.12     58.63 o 
   7  16   1        0.19       22.32     38.97 o 
   8  16   1       43.99       33.60     28.78 o 
   9  16   1       22.57       43.38     43.84 o 
  10  16   1      221.56      265.51     47.67 o 
  11  16   1        8.77       77.63     39.18 o 
 -11  17   1       60.67       31.35     63.83 o 
 -10  17   1       18.36       70.63     47.95 o 
  -9  17   1       30.29      -14.30     42.55 o 
  -8  17   1      708.12      735.97     64.56 o 
  -7  17   1       58.64      108.47     32.97 o 
  -6  17   1      115.05      150.81     33.67 o 
  -5  17   1        6.66       37.69     33.87 o 
  -4  17   1        5.74       20.64     27.67 o 
  -3  17   1      190.47      189.93     32.20 o 
  -2  17   1     1378.90     1482.51     78.90 o 
  -1  17   1       27.34      -35.69     35.69 o 
   0  17   1        7.44       12.63     22.89 o 
   1  17   1      545.77      583.00     48.86 o 
   2  17   1       41.95       79.43     26.95 o 
   3  17   1      958.55      931.52     56.26 o 
   4  17   1       53.02       39.46     30.24 o 
   5  17   1        7.49       54.82     29.06 o 
   6  17   1      141.50      132.09     32.05 o 
   7  17   1     1252.56     1293.24     65.86 o 
   8  17   1      529.30      574.14     48.17 o 
   9  17   1      314.18      326.61     60.27 o 
  10  17   1      121.92      170.89     43.63 o 
  11  17   1       12.84      273.04     89.14 o 
 -10  18   1       71.82       51.04     68.59 o 
  -9  18   1        3.80       54.93     65.74 o 
  -8  18   1       30.13       42.48     40.58 o 
  -7  18   1      175.03      197.60     37.77 o 
  -6  18   1      677.22      779.15     57.41 o 
  -5  18   1       23.00       46.12     30.70 o 
  -4  18   1      515.68      587.13     44.73 o 
  -3  18   1     1174.09     1366.53     78.72 o 
  -2  18   1      650.03      878.87    111.93 o 
  -1  18   1      213.05      348.10     48.11 o 
   0  18   1       45.29       59.46     41.09 o 
   1  18   1      379.00      462.03     39.18 o 
   2  18   1      603.66      751.02     47.30 o 
   3  18   1      444.65      549.60     63.46 o 
   4  18   1      890.12      909.23     57.74 o 
   5  18   1        1.09       21.40     30.44 o 
   6  18   1        4.01       37.90     29.80 o 
   7  18   1      662.39      734.95     53.64 o 
   8  18   1      811.83      822.98     57.74 o 
   9  18   1      341.00      381.56     53.56 o 
  10  18   1      108.97      163.33     60.15 o 
 -10  19   1       31.42      246.34     92.16 o 
  -9  19   1      528.21      553.04     61.32 o 
  -8  19   1      116.32      113.91     56.23 o 
  -7  19   1      446.14      513.63     58.49 o 
  -6  19   1       73.07      113.81     38.27 o 
  -5  19   1      103.42      144.99     35.31 o 
  -4  19   1       52.98      101.79     51.55 o 
  -3  19   1      306.35      419.31     53.12 o 
  -2  19   1       10.55       10.43     29.67 o 
  -1  19   1      347.71      384.44     50.48 o 
   0  19   1      228.48      270.92     48.52 o 
   1  19   1      608.49      804.85     63.35 o 
   2  19   1        0.71       44.55     27.09 o 
   3  19   1     1058.92     1128.47     68.62 o 
   4  19   1      110.95      102.07     32.18 o 
   5  19   1       94.54      117.69     33.15 o 
   6  19   1       13.02       13.52     32.01 o 
   7  19   1     2341.63     2328.33     93.59 o 
   8  19   1      575.58      536.75     71.34 o 
   9  19   1       87.30      177.54     47.07 o 
  -9  20   1      240.77      180.14     73.52 o 
  -8  20   1      199.24      241.02     74.81 o 
  -7  20   1      255.63      274.16     51.46 o 
  -6  20   1      523.10      536.90     64.63 o 
  -5  20   1      447.54      493.94     63.04 o 
  -4  20   1      813.91      959.08    115.66 o 
  -3  20   1       64.62      127.71     59.31 o 
  -2  20   1      133.79       53.19     51.23 o 
  -1  20   1       39.38       49.02     41.83 o 
   0  20   1       60.93       91.65     42.74 o 
   1  20   1      237.30      368.98     79.32 o 
   2  20   1       62.59      138.06     50.51 o 
   3  20   1       79.29       62.54     53.99 o 
   4  20   1      524.63      580.59     50.25 o 
   5  20   1      143.16      158.33     38.67 o 
   6  20   1        1.64       81.56     35.08 o 
   7  20   1        3.09       25.92     32.90 o 
   8  20   1        0.06      115.75     50.43 o 
  -8  21   1       47.15       42.19     64.96 o 
  -7  21   1        0.50      150.04     68.51 o 
  -6  21   1      997.84     1034.15     83.65 o 
  -5  21   1       12.32      108.26     70.25 o 
  -4  21   1      523.97      633.74     69.75 o 
  -3  21   1        3.48       33.50     59.11 o 
  -2  21   1      408.71      448.89    100.71 o 
  -1  21   1       93.93       89.49     52.62 o 
   0  21   1     1259.74     1356.38     79.59 o 
   1  21   1        6.66       72.43     42.53 o 
   2  21   1       11.50       70.10     51.93 o 
   3  21   1      247.17      228.78     53.58 o 
   4  21   1      743.73      810.48     91.13 o 
   5  21   1      218.12      237.00     42.00 o 
   6  21   1       26.35       51.60     35.85 o 
   7  21   1        9.80       63.02     49.17 o 
  -7  22   1      106.46      271.33    101.45 o 
  -6  22   1      472.48      575.67     69.18 o 
  -5  22   1       86.71      215.07     56.69 o 
  -4  22   1       39.14       66.96     72.12 o 
  -3  22   1      118.85      273.39     79.72 o 
  -2  22   1     1478.89     1766.39    128.64 o 
  -1  22   1       10.16       89.81     47.65 o 
   0  22   1     1282.80     1437.92     83.70 o 
   1  22   1      143.96      247.27     77.02 o 
   2  22   1       11.82       61.11     52.91 o 
   3  22   1      178.87      137.31     55.43 o 
   4  22   1      140.08      191.64     60.49 o 
   5  22   1       78.22      141.05     51.86 o 
   6  22   1       62.56      123.06     72.46 o 
  -5  23   1        2.50      169.25     53.10 o 
  -4  23   1       44.99       10.34    118.90 o 
  -3  23   1       49.57      112.76     54.78 o 
  -2  23   1        1.24       52.63     70.47 o 
  -1  23   1        5.13       44.86     79.49 o 
   0  23   1       61.81      167.25     50.23 o 
   1  23   1       11.23       27.77     53.12 o 
   2  23   1      251.72      314.19     75.00 o 
   3  23   1      831.73      824.45    138.80 o 
   4  23   1        0.55       92.63     53.48 o 
   5  23   1      228.94      431.44    114.01 o 
  -3  24   1        1.04      155.54    101.15 o 
  -2  24   1       51.87       64.67     74.29 o 
  -1  24   1       70.49      190.54    146.58 o 
   0  24   1      479.61      484.28    116.72 o 
   1  24   1      524.42      561.19     69.93 o 
   2  24   1      107.76      116.97     64.00 o 
 -16   0   2       38.86       53.42     51.69 o 
 -15   0   2     1190.37     1253.41    110.33 o 
 -14   0   2       47.51      121.24     48.89 o 
 -13   0   2      235.71      245.73     54.94 o 
 -12   0   2      158.63      241.68     53.18 o 
 -11   0   2     6159.84     5960.94    243.72 o 
 -10   0   2     1293.78     1168.75     76.42 o 
  -9   0   2        0.33       18.09     20.17 o 
  -8   0   2       46.50       23.29     17.11 o 
  -7   0   2      376.31      433.92     24.83 o 
  -6   0   2     4954.04     5499.64    150.14 o 
  -5   0   2       77.86       67.10     16.96 o 
  -4   0   2     3653.85     4138.39    163.61 o 
  -3   0   2        7.71        2.34     13.04 o 
  -1   0   2       10.16       -7.39      7.39 o 
   1   0   2     1349.57     1167.02     36.87 o 
   2   0   2     3860.68     3664.30     99.83 o 
   3   0   2     2216.98     1899.14     59.37 o 
   4   0   2     1125.08     1022.51     35.32 o 
   5   0   2     2779.14     2724.65     79.04 o 
   6   0   2      995.57     1115.27     41.64 o 
   7   0   2     1298.75     1278.68     60.42 o 
   8   0   2      275.92      284.51     26.68 o 
   9   0   2     2302.93     2162.93     83.33 o 
  10   0   2     1149.25     1115.50     57.19 o 
  11   0   2     3019.52     2825.34    104.61 o 
  12   0   2        4.89       -2.81     26.02 o 
  13   0   2      303.25      342.71     50.47 o 
  14   0   2       53.96       65.90     82.72 o 
  15   0   2      464.65      697.57     67.60 o 
 -16   1   2        9.32       66.80     37.32 o 
 -15   1   2      345.72      368.40     49.22 o 
 -14   1   2        5.52      -21.19     30.26 o 
 -13   1   2       50.14      100.10     41.14 o 
 -12   1   2      366.16      396.68     37.04 o 
 -11   1   2      536.21      582.19     36.92 o 
 -10   1   2     1008.12     1143.76     40.86 o 
  -9   1   2        6.29        9.57     13.98 o 
  -8   1   2       77.06       98.64     13.85 o 
  -7   1   2     2522.89     2467.96     56.29 o 
  -6   1   2     5349.09     5706.44    117.84 o 
  -5   1   2     1566.33     1522.08     39.16 o 
  -4   1   2     5883.53     5550.42    154.52 o 
  -3   1   2        8.13       24.70      8.40 o 
  -2   1   2     1714.55     1696.32     83.28 o 
  -1   1   2      716.79      661.77     29.93 o 
   0   1   2     1465.75     1230.21     45.37 o 
   1   1   2     3368.58     3055.03     68.86 o 
   2   1   2     5257.27     4899.71     97.84 o 
   3   1   2     5069.89     4993.02     99.96 o 
   4   1   2     6994.33     6931.19    131.08 o 
   5   1   2     3819.74     3578.26     71.25 o 
   6   1   2      399.86      408.92     17.15 o 
   7   1   2      747.61      741.59     25.39 o 
   8   1   2       50.75       32.10     13.46 o 
   9   1   2      216.27      248.18     20.11 o 
  10   1   2      332.93      325.27     29.17 o 
  11   1   2       10.03       17.70     18.39 o 
  12   1   2      267.36      291.48     25.98 o 
  13   1   2        2.27       21.37     25.21 o 
  14   1   2      285.81      325.80     35.85 o 
  15   1   2       12.99       32.50     28.80 o 
 -15   2   2       30.19       65.31     35.77 o 
 -14   2   2      656.72      754.08     61.39 o 
 -13   2   2        1.58       25.75     28.46 o 
 -12   2   2      287.99      339.22     35.46 o 
 -11   2   2      722.66      809.86     44.08 o 
 -10   2   2     2706.37     2741.50     71.45 o 
  -9   2   2     1608.80     1796.52     47.22 o 
  -8   2   2        1.05       29.44     12.82 o 
  -7   2   2      727.15      693.55     24.25 o 
  -6   2   2      115.52      120.48     11.24 o 
  -5   2   2      751.51     1009.68     29.52 o 
  -4   2   2       33.79       16.51      9.39 o 
  -3   2   2     1095.69     1203.13     43.97 o 
  -2   2   2       22.66       10.94     10.11 o 
  -1   2   2      251.33      271.06     14.98 o 
   1   2   2     2403.11     2303.81     69.73 o 
   2   2   2      173.04      216.79     10.66 o 
   3   2   2      395.05      410.83     16.29 o 
   4   2   2       24.98       16.48      8.22 o 
   5   2   2      224.24      283.53     14.78 o 
   6   2   2       22.04       37.51      9.47 o 
   7   2   2      363.25      411.74     19.01 o 
   8   2   2      162.36      198.81     18.18 o 
   9   2   2     1167.07     1187.61     38.09 o 
  10   2   2      799.59      809.87     35.36 o 
  11   2   2       68.27       35.13     18.88 o 
  12   2   2      631.71      644.17     34.23 o 
  13   2   2        0.00        3.84     25.16 o 
  14   2   2      565.24      580.64     47.44 o 
  15   2   2       12.13       23.83     62.94 o 
 -15   3   2       10.78       -2.64     42.56 o 
 -14   3   2      623.30      642.71     57.56 o 
 -13   3   2      156.97      200.22     45.35 o 
 -12   3   2      301.54      367.36     33.36 o 
 -11   3   2      295.09      343.60     31.20 o 
 -10   3   2       88.49       97.64     20.68 o 
  -9   3   2      715.23      905.78     42.54 o 
  -8   3   2      127.23      149.76     19.76 o 
  -7   3   2      211.29      183.34     17.53 o 
  -6   3   2     2193.21     2229.23     59.80 o 
  -5   3   2      599.83      829.67     33.02 o 
  -4   3   2     3105.90     3032.51     75.30 o 
  -3   3   2     1993.04     2143.22     62.26 o 
  -2   3   2     1522.82     1612.03     75.42 o 
  -1   3   2     4464.55     4647.82    171.14 o 
   0   3   2     2077.60     2131.45     71.20 o 
   1   3   2     1341.06     1090.61     97.22 o 
   2   3   2     2340.85     2364.86     60.77 o 
   3   3   2     1811.28     1743.88     42.41 o 
   4   3   2     1028.39      862.46     24.91 o 
   5   3   2     4947.45     5641.74    114.59 o 
   6   3   2      725.91      724.45     26.20 o 
   7   3   2     1936.09     1803.66     46.21 o 
   8   3   2      299.43      331.11     21.57 o 
   9   3   2     1607.05     1609.87     45.67 o 
  10   3   2      325.92      364.37     24.55 o 
  11   3   2       10.60       -5.67     17.47 o 
  12   3   2       30.85       37.10     21.28 o 
  13   3   2        1.40        9.66     27.64 o 
  14   3   2      778.23      821.79     72.92 o 
  15   3   2       69.10      110.77     53.52 o 
 -15   4   2        0.41        1.83     31.79 o 
 -14   4   2      244.70      281.34     47.38 o 
 -13   4   2       65.01       31.67     36.83 o 
 -12   4   2        4.74       -2.40     21.99 o 
 -11   4   2       19.21        6.57     21.49 o 
 -10   4   2       68.11       84.37     20.19 o 
  -9   4   2     1985.85     2109.40     63.81 o 
  -8   4   2     1295.87     1356.96     52.24 o 
  -7   4   2      154.11      236.39     19.27 o 
  -6   4   2     6206.94     7012.69    169.63 o 
  -5   4   2      386.34      419.62     18.13 o 
  -4   4   2        2.51       12.21      9.53 o 
  -3   4   2       16.55       15.32     10.95 o 
  -2   4   2        8.83        5.44     12.76 o 
  -1   4   2       55.98       47.65     11.80 o 
   0   4   2       43.56       38.06     11.32 o 
   1   4   2      207.49      212.01     28.23 o 
   2   4   2      457.50      461.48     47.59 o 
   3   4   2      887.13      838.30     25.29 o 
   4   4   2      393.97      403.52     18.12 o 
   5   4   2      162.94      226.92     15.41 o 
   6   4   2     1179.22     1224.13     37.54 o 
   7   4   2      112.42      115.89     17.02 o 
   8   4   2     2104.04     2165.74     59.20 o 
   9   4   2     2067.67     1859.11     53.81 o 
  10   4   2        1.41       19.77     17.36 o 
  11   4   2       97.45       84.30     21.60 o 
  12   4   2       59.01       74.91     24.72 o 
  13   4   2      210.93      268.26     39.66 o 
  14   4   2       24.89       26.68     42.91 o 
 -15   5   2      333.65      275.11     43.59 o 
 -14   5   2      188.14      152.50     36.28 o 
 -13   5   2      800.84      874.65     47.86 o 
 -12   5   2       49.14       39.39     24.25 o 
 -11   5   2      275.93      347.45     27.84 o 
 -10   5   2     1035.09      849.10     39.07 o 
  -9   5   2     5394.28     5420.67    135.77 o 
  -8   5   2       31.15       40.74     13.84 o 
  -7   5   2     1930.40     1849.33     54.26 o 
  -6   5   2     2613.12     3062.99     71.86 o 
  -5   5   2     1802.83     1860.45     46.79 o 
  -4   5   2     1825.00     1993.67     48.39 o 
  -3   5   2    10238.12    11710.54    279.44 o 
  -2   5   2      153.65      165.84     12.93 o 
  -1   5   2     6468.17     7744.82    195.69 o 
   0   5   2      576.95      675.48     41.22 o 
   1   5   2     4302.90     4675.44    151.01 o 
   2   5   2       27.96       45.11      8.90 o 
   3   5   2     8987.54     8991.32    194.08 o 
   4   5   2       70.39       67.70     10.62 o 
   5   5   2     1444.53     1402.31     39.17 o 
   6   5   2     2761.04     2943.40     71.06 o 
   7   5   2     1983.34     1869.61     52.14 o 
   8   5   2      667.78      746.33     32.83 o 
   9   5   2     1280.97     1300.13     43.23 o 
  10   5   2      908.85      744.57     33.67 o 
  11   5   2      277.26      270.88     26.72 o 
  12   5   2       20.43       38.00     29.29 o 
  13   5   2       21.76       67.92     32.38 o 
  14   5   2       73.91      102.78     45.70 o 
 -15   6   2       39.62       43.84     54.08 o 
 -14   6   2        3.77       16.83     30.03 o 
 -13   6   2       53.64       73.59     31.89 o 
 -12   6   2      946.30      871.45     46.63 o 
 -11   6   2      646.88      586.45     34.65 o 
 -10   6   2       23.35       36.02     26.92 o 
  -9   6   2      503.39      484.85     30.07 o 
  -8   6   2      112.42      104.01     17.69 o 
  -7   6   2     1629.10     1764.59     48.24 o 
  -6   6   2       14.64       20.25     14.99 o 
  -5   6   2      143.35      173.75     13.86 o 
  -4   6   2        3.53       29.99     10.00 o 
  -3   6   2     5896.19     6913.58    177.27 o 
  -2   6   2        6.35        2.44     13.55 o 
  -1   6   2     1655.51     2169.51     57.84 o 
   0   6   2      713.20      823.35     46.09 o 
   1   6   2      905.82     1054.26     33.91 o 
   2   6   2     2620.79     2765.01    138.52 o 
   3   6   2     2422.12     2688.96     82.12 o 
   4   6   2     1110.69      963.25     28.90 o 
   5   6   2       15.77       17.18     11.00 o 
   6   6   2     1039.87      996.02     35.02 o 
   7   6   2       48.13       28.74     15.69 o 
   8   6   2     1183.51     1106.34     40.70 o 
   9   6   2      387.07      335.71     24.11 o 
  10   6   2     1068.69      991.35     41.48 o 
  11   6   2       36.47       58.14     31.12 o 
  12   6   2      818.65      820.65     54.34 o 
  13   6   2       15.39       38.10     31.90 o 
  14   6   2      102.67       63.58     42.20 o 
 -15   7   2       49.49      -24.87     43.66 o 
 -14   7   2      657.58      797.87     70.97 o 
 -13   7   2       55.31       45.55     30.42 o 
 -12   7   2       93.50      102.31     24.65 o 
 -11   7   2     1041.60      823.98     40.33 o 
 -10   7   2      715.77      744.42     39.16 o 
  -9   7   2       46.52       74.33     18.46 o 
  -8   7   2      141.60      152.78     18.10 o 
  -7   7   2     3461.74     3861.24     90.65 o 
  -6   7   2     2127.42     2136.82     59.09 o 
  -5   7   2     2822.41     3193.38     74.94 o 
  -4   7   2       52.68       70.56     12.39 o 
  -3   7   2      521.71      634.68     31.20 o 
  -2   7   2      294.05      355.29     18.88 o 
  -1   7   2      527.79      573.62     20.97 o 
   0   7   2        1.75       -2.81      7.16 o 
   1   7   2      423.66      442.82     25.99 o 
   2   7   2      178.90      226.60     19.54 o 
   3   7   2     4466.63     4845.60    125.76 o 
   4   7   2      706.57      695.75     24.80 o 
   5   7   2      883.22      908.91     30.74 o 
   6   7   2      562.00      605.53     26.62 o 
   7   7   2      448.31      465.79     24.29 o 
   8   7   2        1.15        4.34     17.04 o 
   9   7   2        6.04       20.42     22.83 o 
  10   7   2       58.72       33.90     25.03 o 
  11   7   2       28.29       30.86     24.54 o 
  12   7   2       20.30       15.01     29.23 o 
  13   7   2       16.08       13.28     30.24 o 
  14   7   2      319.01      236.91     96.11 o 
 -15   8   2       62.66       66.07     40.48 o 
 -14   8   2       56.31       80.47     62.11 o 
 -13   8   2      172.23      250.19     45.47 o 
 -12   8   2       19.36       27.67     23.83 o 
 -11   8   2       29.95       57.60     24.64 o 
 -10   8   2     1709.59     1630.86     62.97 o 
  -9   8   2      959.52      907.63     40.29 o 
  -8   8   2     1562.70     1433.40     50.65 o 
  -7   8   2       43.03       92.21     16.46 o 
  -6   8   2     1562.10     1716.53     48.22 o 
  -5   8   2        4.93       30.18     14.17 o 
  -4   8   2     1781.59     2130.40     53.48 o 
  -3   8   2       97.70      132.95     15.51 o 
  -2   8   2      335.85      472.42     24.29 o 
  -1   8   2      165.94      219.28     14.15 o 
   0   8   2       85.18      116.21     13.41 o 
   1   8   2        6.81       27.56      8.79 o 
   2   8   2     4507.21     4834.91    230.68 o 
   3   8   2       17.49       50.27     13.72 o 
   4   8   2       79.04       97.52     11.99 o 
   5   8   2     1921.40     1817.77     56.93 o 
   6   8   2      837.07      850.94     32.21 o 
   7   8   2      142.53      124.05     17.72 o 
   8   8   2      549.13      459.24     30.67 o 
   9   8   2     3084.92     2803.10     82.46 o 
  10   8   2      131.48      116.03     23.35 o 
  11   8   2       14.23       22.47     24.06 o 
  12   8   2      176.36      144.77     35.37 o 
  13   8   2      712.88      846.18     58.88 o 
  14   8   2       46.96       64.15     99.22 o 
 -14   9   2        9.75       37.55    129.59 o 
 -13   9   2     1156.03     1169.32     82.07 o 
 -12   9   2       62.39       73.79     29.92 o 
 -11   9   2       42.98       15.42     15.84 o 
 -10   9   2      705.60      724.75     42.32 o 
  -9   9   2     2728.18     2382.27     79.57 o 
  -8   9   2      337.22      353.75     27.46 o 
  -7   9   2     1051.02      985.32     37.03 o 
  -6   9   2     2449.17     2514.48     64.93 o 
  -5   9   2     2586.74     2665.49     66.25 o 
  -4   9   2        3.85       -3.26     11.52 o 
  -3   9   2      380.01      388.22     18.63 o 
  -2   9   2      470.78      577.39     23.62 o 
  -1   9   2      247.10      429.79     20.35 o 
   0   9   2       66.24       89.78     11.90 o 
   1   9   2       15.34        4.01     10.66 o 
   2   9   2     1989.31     2168.05    118.55 o 
   3   9   2       22.30        0.37     14.42 o 
   4   9   2       93.98      138.29     13.15 o 
   5   9   2     1683.18     1613.77     46.65 o 
   6   9   2     2817.16     2596.44     86.35 o 
   7   9   2     1059.96     1019.33     50.43 o 
   8   9   2      630.24      561.33     33.95 o 
   9   9   2     2303.47     2149.42     68.63 o 
  10   9   2       26.01       50.56     25.66 o 
  11   9   2       39.04       70.22     26.92 o 
  12   9   2        9.27       37.79     49.23 o 
  13   9   2      456.34      512.98     50.77 o 
  14   9   2       21.75       31.08     46.77 o 
 -14  10   2       72.70      130.74     80.05 o 
 -13  10   2       93.46      106.50     44.29 o 
 -12  10   2       23.29       43.68     32.88 o 
 -11  10   2       17.33       17.68     29.63 o 
 -10  10   2      156.59      168.37     29.28 o 
  -9  10   2      950.25      820.36     43.99 o 
  -8  10   2       45.09       59.71     22.31 o 
  -7  10   2     2727.93     2683.00     78.33 o 
  -6  10   2      990.04     1068.95     38.22 o 
  -5  10   2        3.54       21.75     14.90 o 
  -4  10   2      215.65      275.50     18.46 o 
  -3  10   2        0.54        2.16     14.64 o 
  -2  10   2      239.88      277.24     17.50 o 
  -1  10   2     1908.06     2210.26     66.57 o 
   0  10   2      275.75      361.56     19.53 o 
   1  10   2     7543.64     8398.50    214.30 o 
   2  10   2        4.58       20.87     14.28 o 
   3  10   2        0.03      -11.71     16.38 o 
   4  10   2      255.83      223.20     21.68 o 
   5  10   2      136.80      163.14     22.76 o 
   6  10   2     2263.80     2279.39     71.13 o 
   7  10   2     1425.77     1335.73     50.32 o 
   8  10   2      519.77      414.57     30.41 o 
   9  10   2       20.29       19.56     20.90 o 
  10  10   2       33.80       62.65     21.26 o 
  11  10   2       20.05       47.85     47.57 o 
  12  10   2      256.21      364.95     42.43 o 
  13  10   2       48.96       -1.33     34.55 o 
 -14  11   2      595.37      708.93     73.80 o 
 -13  11   2       10.16       24.88     53.26 o 
 -12  11   2      162.75      228.63     59.61 o 
 -11  11   2      345.77      421.52     45.30 o 
 -10  11   2      535.26      610.14     51.82 o 
  -9  11   2      235.94      289.06     41.55 o 
  -8  11   2      125.79      219.13     27.77 o 
  -7  11   2     1726.83     1733.22     58.58 o 
  -6  11   2        1.18       33.26     20.14 o 
  -5  11   2        4.57       -3.03     23.89 o 
  -4  11   2     5172.78     5491.03    125.29 o 
  -3  11   2       64.96       80.91     14.76 o 
  -2  11   2     9896.55    11830.05    254.82 o 
  -1  11   2     1614.25     1837.95     68.52 o 
   0  11   2     4223.47     4844.76    129.96 o 
   1  11   2      154.88      189.97     16.85 o 
   2  11   2     6788.53     6940.19    180.92 o 
   3  11   2      282.78      284.35     27.15 o 
   4  11   2     1759.15     1703.88     54.06 o 
   5  11   2       95.20      118.04     22.86 o 
   6  11   2       77.27       70.67     21.76 o 
   7  11   2      626.42      641.62     37.00 o 
   8  11   2      281.93      187.32     24.54 o 
   9  11   2      477.54      469.81     34.19 o 
  10  11   2      489.20      555.82     58.39 o 
  11  11   2      194.87      264.23     36.05 o 
  12  11   2       10.28       63.63     69.56 o 
  13  11   2       59.42      114.74     40.54 o 
 -14  12   2      353.11      425.76     91.87 o 
 -13  12   2       88.30      159.08     46.89 o 
 -12  12   2       53.93       99.66     40.45 o 
 -11  12   2      244.89      328.79     54.90 o 
 -10  12   2      801.01      899.96     61.63 o 
  -9  12   2      139.86      161.84     37.07 o 
  -8  12   2      777.88      723.64     43.83 o 
  -7  12   2      404.70      469.48     30.62 o 
  -6  12   2        3.87       39.72     20.84 o 
  -5  12   2        0.14        8.21     24.69 o 
  -4  12   2     3384.79     3739.63    102.11 o 
  -3  12   2      231.91      265.50     20.17 o 
  -2  12   2        0.16       -1.47     16.07 o 
  -1  12   2       77.26       94.12     15.46 o 
   0  12   2        4.09       11.62     12.71 o 
   1  12   2      793.77      920.74     35.88 o 
   2  12   2      116.57      109.29     24.30 o 
   3  12   2     1948.15     1931.86     73.75 o 
   4  12   2      465.36      535.25     40.08 o 
   5  12   2        6.89       -6.76     20.68 o 
   6  12   2       18.14       25.91     23.21 o 
   7  12   2      306.44      256.72     27.09 o 
   8  12   2      156.05      132.67     24.46 o 
   9  12   2      788.73      779.91     40.96 o 
  10  12   2      167.92      127.56     48.61 o 
  11  12   2      720.20      738.78     72.77 o 
  12  12   2       20.82       65.43     52.94 o 
  13  12   2      324.87      495.40     49.08 o 
 -13  13   2        1.56       85.08     43.34 o 
 -12  13   2      545.86      713.38     85.52 o 
 -11  13   2      220.08      234.24     41.86 o 
 -10  13   2      356.72      413.17     58.52 o 
  -9  13   2       48.75        7.23     32.44 o 
  -8  13   2      108.68      160.47     37.52 o 
  -7  13   2     1481.20     1465.21     64.67 o 
  -6  13   2      140.01      185.47     23.91 o 
  -5  13   2     1211.99     1288.37     50.25 o 
  -4  13   2     3424.19     3664.46     90.74 o 
  -3  13   2        0.43       65.79     15.93 o 
  -2  13   2      208.52      263.99     20.75 o 
  -1  13   2     5095.62     5694.35    123.26 o 
   0  13   2      212.82      304.83     23.15 o 
   1  13   2     1141.83     1142.54     51.59 o 
   2  13   2     1483.62     1501.83     60.62 o 
   3  13   2      261.38      310.40     43.16 o 
   4  13   2     2262.17     2156.65     82.38 o 
   5  13   2     1327.03     1365.39     52.97 o 
   6  13   2       52.56       22.15     32.85 o 
   7  13   2      639.66      610.80     37.26 o 
   8  13   2       11.47       52.35     22.15 o 
   9  13   2       91.79      111.08     31.69 o 
  10  13   2      209.74      248.89     47.72 o 
  11  13   2      322.53      315.81     70.67 o 
  12  13   2      244.47      390.84     93.17 o 
 -13  14   2      154.53      238.30     60.60 o 
 -12  14   2        5.87       52.45     36.40 o 
 -11  14   2        1.67       13.54     35.69 o 
 -10  14   2      208.46      320.46     45.06 o 
  -9  14   2        4.91       58.31     34.28 o 
  -8  14   2       46.76       26.73     35.29 o 
  -7  14   2      223.98      293.61     35.41 o 
  -6  14   2        3.58       -5.20     25.39 o 
  -5  14   2       37.68       65.95     20.56 o 
  -4  14   2       68.21       46.42     15.75 o 
  -3  14   2      833.06     1081.91     39.32 o 
  -2  14   2      504.05      610.93     29.64 o 
  -1  14   2      200.04      234.08     21.23 o 
   0  14   2      935.31     1156.37     53.39 o 
   1  14   2      362.87      398.69     34.37 o 
   2  14   2      527.42      521.55     40.48 o 
   3  14   2      241.31      258.34     32.13 o 
   4  14   2       56.07       48.43     26.17 o 
   5  14   2        5.23       21.65     23.23 o 
   6  14   2      916.16      867.53     43.55 o 
   7  14   2       13.56       -9.38     21.43 o 
   8  14   2       31.90       92.70     28.35 o 
   9  14   2       68.47      144.81     30.40 o 
  10  14   2       14.83       42.78     35.83 o 
  11  14   2        0.19       30.34     35.19 o 
  12  14   2        5.57      103.18     97.85 o 
 -12  15   2      103.03      155.99     42.39 o 
 -11  15   2        1.86       16.61     38.68 o 
 -10  15   2       78.78      116.07     38.68 o 
  -9  15   2      145.68      240.30     43.75 o 
  -8  15   2        5.29       70.97     53.20 o 
  -7  15   2       44.53       72.20     29.43 o 
  -6  15   2      909.39     1037.02     58.11 o 
  -5  15   2        2.90       14.53     27.56 o 
  -4  15   2      876.41      919.48     35.68 o 
  -3  15   2      137.28      189.50     19.40 o 
  -2  15   2      365.65      430.17     25.55 o 
  -1  15   2      602.08      642.95     44.29 o 
   0  15   2     4675.11     4791.07    166.54 o 
   1  15   2      332.85      342.06     33.44 o 
   2  15   2       15.16       42.62     24.13 o 
   3  15   2      393.52      425.95     37.77 o 
   4  15   2      884.03      858.14     52.18 o 
   5  15   2       16.37       28.79     22.17 o 
   6  15   2      144.53      171.56     31.40 o 
   7  15   2       57.95       68.23     27.69 o 
   8  15   2       16.52        9.43     29.79 o 
   9  15   2      104.73      117.08     30.81 o 
  10  15   2      211.71      236.74     46.22 o 
  11  15   2        3.57       57.65     49.59 o 
 -12  16   2       68.98      133.86     70.95 o 
 -11  16   2      310.26      374.67     50.77 o 
 -10  16   2       16.78       23.12     43.70 o 
  -9  16   2       83.30      116.33     51.31 o 
  -8  16   2       50.37      107.00     38.98 o 
  -7  16   2       71.01      101.90     38.29 o 
  -6  16   2        0.10       14.96     29.48 o 
  -5  16   2      109.40      136.42     31.33 o 
  -4  16   2        0.00      -11.36     24.79 o 
  -3  16   2      586.98      648.78     35.60 o 
  -2  16   2      988.14     1064.52     43.59 o 
  -1  16   2       13.62       35.80     17.19 o 
   0  16   2       76.01      101.54     24.62 o 
   1  16   2      697.03      729.60     43.96 o 
   2  16   2     2524.74     2439.10     82.46 o 
   3  16   2      312.35      306.65     63.92 o 
   4  16   2       60.54       77.29     28.26 o 
   5  16   2      223.82      201.99     33.26 o 
   6  16   2      267.62      357.72     38.10 o 
   7  16   2       23.17       69.21     40.19 o 
   8  16   2      108.63      115.48     47.39 o 
   9  16   2       87.72      128.21     32.04 o 
  10  16   2       87.04       77.43     41.20 o 
  11  16   2      519.14      644.95    112.12 o 
 -11  17   2       18.41      100.27     67.99 o 
 -10  17   2       88.24      120.10     42.70 o 
  -9  17   2      724.31      743.99     74.36 o 
  -8  17   2      159.24      231.40     45.96 o 
  -7  17   2     1591.72     1471.20     82.64 o 
  -6  17   2        4.92       61.92     31.19 o 
  -5  17   2      443.95      502.37     50.04 o 
  -4  17   2      213.05      219.46     36.62 o 
  -3  17   2     4053.67     4172.48    227.16 o 
  -2  17   2        3.01       12.88     37.72 o 
  -1  17   2      698.76      825.49     51.00 o 
   0  17   2       42.40       30.80     22.64 o 
   1  17   2      594.21      641.25     46.90 o 
   2  17   2      145.95      128.13     27.62 o 
   3  17   2     1935.35     1745.55    130.23 o 
   4  17   2       11.42        7.45     26.60 o 
   5  17   2      676.00      711.12     50.91 o 
   6  17   2       20.13       82.41     29.95 o 
   7  17   2      544.44      513.56     59.31 o 
   8  17   2        0.08       52.12     31.00 o 
   9  17   2      210.66      184.17     90.35 o 
  10  17   2       87.27       75.32     58.36 o 
 -10  18   2       13.39       74.72     44.12 o 
  -9  18   2       28.93       44.37     41.21 o 
  -8  18   2      207.17      219.78     78.46 o 
  -7  18   2      919.53     1175.76     77.07 o 
  -6  18   2       34.41       86.66     33.44 o 
  -5  18   2      780.22      900.00     57.69 o 
  -4  18   2       26.59       36.25     53.49 o 
  -3  18   2      448.00      456.72     64.92 o 
  -2  18   2        5.06        3.45     61.32 o 
  -1  18   2       33.26       92.16     30.16 o 
   0  18   2        1.44       23.78     24.66 o 
   1  18   2       21.15       49.99     28.25 o 
   2  18   2      167.54      219.60     31.86 o 
   3  18   2        2.60       54.32     32.61 o 
   4  18   2       19.23       22.95     28.19 o 
   5  18   2      224.75      219.49     35.46 o 
   6  18   2       97.97      102.66     33.18 o 
   7  18   2      559.18      668.92     51.37 o 
   8  18   2      270.26      293.95     39.73 o 
   9  18   2        3.27       45.45     74.75 o 
  10  18   2       54.17      280.24     90.61 o 
 -10  19   2      266.84      302.88     60.38 o 
  -9  19   2        0.34       89.55     45.58 o 
  -8  19   2      484.97      390.46     54.76 o 
  -7  19   2       25.17      118.60     40.93 o 
  -6  19   2     1143.30     1179.75     65.71 o 
  -5  19   2        8.44       73.35     45.51 o 
  -4  19   2      492.07      614.37     64.25 o 
  -3  19   2        3.40       28.49     39.80 o 
  -2  19   2     1277.87     1439.79     95.54 o 
  -1  19   2        9.10      -16.85     36.54 o 
   0  19   2     1463.71     1431.95     79.09 o 
   1  19   2       55.05      119.90     42.79 o 
   2  19   2     1148.53     1195.26     63.56 o 
   3  19   2      199.31      125.38     32.22 o 
   4  19   2      100.20       91.52     31.16 o 
   5  19   2        2.79       22.51     35.20 o 
   6  19   2     2024.72     1878.07     81.05 o 
   7  19   2      444.24      561.54     80.39 o 
   8  19   2      430.12      442.89     46.75 o 
   9  19   2       35.85       64.68     67.19 o 
  -9  20   2       88.04      120.82     59.68 o 
  -8  20   2      471.48      590.24     64.02 o 
  -7  20   2       26.32      102.99     68.57 o 
  -6  20   2      539.23      720.14     73.55 o 
  -5  20   2       10.17       25.35     45.78 o 
  -4  20   2      226.42      356.62     51.28 o 
  -3  20   2       69.63       90.79     52.30 o 
  -2  20   2       70.03      133.77     50.07 o 
  -1  20   2      168.10      168.25     45.21 o 
   0  20   2        1.10       27.13     43.07 o 
   1  20   2       18.52       24.74     50.98 o 
   2  20   2       49.25       84.50     32.55 o 
   3  20   2       59.81      123.24     33.41 o 
   4  20   2       46.17       84.48     33.48 o 
   5  20   2      218.92      181.06     38.95 o 
   6  20   2        7.52       48.51     35.15 o 
   7  20   2      347.76      370.76     44.83 o 
   8  20   2       57.35      113.29     35.26 o 
  -8  21   2       74.63       99.43     67.84 o 
  -7  21   2     2426.39     2131.88    146.60 o 
  -6  21   2       45.66      194.86     72.99 o 
  -5  21   2     1144.14     1300.29     90.08 o 
  -4  21   2       43.11      111.53     52.09 o 
  -3  21   2     1286.80     1435.00    108.14 o 
  -2  21   2       57.26      111.80     45.34 o 
  -1  21   2      242.80      340.51     66.49 o 
   0  21   2      154.36      243.68     48.59 o 
   1  21   2        8.51      -13.77     54.50 o 
   2  21   2       69.97      -17.28     45.62 o 
   3  21   2     1921.82     1727.99    119.52 o 
   4  21   2        0.07       30.71     30.06 o 
   5  21   2     1557.56     1449.95    105.58 o 
   6  21   2        7.90       85.11     36.14 o 
   7  21   2     1116.06     1110.21     65.78 o 
  -7  22   2        9.43      215.99     97.78 o 
  -6  22   2       88.56      232.76    128.99 o 
  -5  22   2       11.79      182.25     55.73 o 
  -4  22   2        1.43       81.19     53.25 o 
  -3  22   2        6.60       34.38     45.93 o 
  -2  22   2       62.65       40.49     51.99 o 
  -1  22   2       40.86       82.47     47.18 o 
   0  22   2       19.91      107.98     46.59 o 
   1  22   2     1061.71      957.73     82.07 o 
   2  22   2       27.89       85.11     53.10 o 
   3  22   2       47.00       53.41     50.53 o 
   4  22   2      101.07       -5.27     62.01 o 
   5  22   2       55.27      103.50     48.72 o 
   6  22   2      209.67      264.44     49.33 o 
  -5  23   2        0.66       12.24     82.87 o 
  -4  23   2       15.40       28.16     71.71 o 
  -3  23   2      260.42      320.88     91.93 o 
  -2  23   2      860.14      961.92     86.64 o 
  -1  23   2        9.06       69.18     47.11 o 
   0  23   2     2692.51     2201.94    139.04 o 
   1  23   2        1.84       52.55     53.02 o 
   2  23   2      169.92       98.76     72.35 o 
   3  23   2      266.01      240.71     57.96 o 
   4  23   2        2.65        2.59     56.20 o 
  -2  24   2      296.02      388.98    123.12 o 
  -1  24   2      267.92      324.88     90.16 o 
   0  24   2       13.11       81.05     54.30 o 
   1  24   2       60.51      189.42     57.59 o 
   2  24   2      120.57      302.61    115.03 o 
 -16   1   3       75.14      105.94     57.32 o 
 -15   1   3       15.02       43.65     93.34 o 
 -14   1   3       66.68       50.30     33.30 o 
 -13   1   3      135.80      164.62     29.99 o 
 -12   1   3     1245.52     1124.84     51.05 o 
 -11   1   3      638.17      697.51     41.29 o 
 -10   1   3     4323.34     3859.37    117.77 o 
  -9   1   3      738.56      749.58     34.31 o 
  -8   1   3       10.52        1.23     11.83 o 
  -7   1   3       20.01      104.85     11.64 o 
  -6   1   3     3331.75     3184.59     82.33 o 
  -5   1   3     8240.56     8134.67    327.96 o 
  -4   1   3     4774.75     4283.38    143.84 o 
  -3   1   3      992.31      849.64     34.41 o 
  -2   1   3       10.52       16.82      7.13 o 
  -1   1   3     3513.69     3431.97    118.74 o 
   0   1   3     3283.64     2801.69     84.97 o 
   1   1   3     1005.51      928.06     24.15 o 
   2   1   3     7679.34     6884.19    143.51 o 
   3   1   3      652.79      603.92     19.31 o 
   4   1   3     3991.59     3788.71     78.70 o 
   5   1   3        5.02       -0.93      8.29 o 
   6   1   3      916.22      878.28     26.10 o 
   7   1   3     1311.98     1132.13     32.15 o 
   8   1   3      325.51      317.97     20.83 o 
   9   1   3       46.68       43.88     17.40 o 
  10   1   3     1195.58     1099.25     40.77 o 
  11   1   3       89.55       86.82     20.28 o 
  12   1   3       15.01        0.00     25.78 o 
  13   1   3      239.77      319.75     31.39 o 
  14   1   3        4.94       -6.41     50.13 o 
 -16   2   3      227.96      313.76     48.83 o 
 -15   2   3      447.84      410.07     50.53 o 
 -14   2   3        2.21       19.38     30.80 o 
 -13   2   3       84.22       75.85     27.49 o 
 -12   2   3       73.36       84.60     27.33 o 
 -11   2   3        0.05       20.08     24.54 o 
 -10   2   3     3714.87     3546.76    123.00 o 
  -9   2   3       89.56      163.47     19.85 o 
  -8   2   3      246.35      304.61     21.68 o 
  -7   2   3      168.34      210.65     17.27 o 
  -6   2   3     1634.26     1431.28     71.58 o 
  -5   2   3      333.24      383.49     23.81 o 
  -4   2   3      169.27      165.33     15.75 o 
  -3   2   3      120.10      128.72     14.17 o 
  -2   2   3        0.50        8.37     10.59 o 
  -1   2   3      281.90      293.35     20.82 o 
   0   2   3     3576.34     3497.55    122.56 o 
   1   2   3     7887.94     7156.02    145.52 o 
   2   2   3       24.98       28.93      7.24 o 
   3   2   3      127.28      143.56     10.14 o 
   4   2   3     1488.55     1315.92     32.98 o 
   5   2   3      479.32      487.43     19.89 o 
   6   2   3      206.44      179.65     14.91 o 
   7   2   3       25.69       32.56     13.68 o 
   8   2   3       27.75       26.69     15.13 o 
   9   2   3     3417.47     3312.68     80.66 o 
  10   2   3      701.71      634.71     31.56 o 
  11   2   3        2.76      -13.45     17.42 o 
  12   2   3       37.16       47.87     19.45 o 
  13   2   3        6.79       63.68     23.57 o 
  14   2   3        3.11       41.81     35.96 o 
 -16   3   3        4.43       44.75     48.49 o 
 -15   3   3      299.88      241.50     43.84 o 
 -14   3   3      313.30      317.65     45.00 o 
 -13   3   3      303.62      305.33     35.72 o 
 -12   3   3       50.02       45.90     39.30 o 
 -11   3   3       67.35       62.89     28.31 o 
 -10   3   3     1514.11     1395.17     62.67 o 
  -9   3   3       35.97       75.00     20.01 o 
  -8   3   3        8.86        5.23     16.14 o 
  -7   3   3     1315.35     1255.78     40.68 o 
  -6   3   3     7253.13     7825.50    210.51 o 
  -5   3   3     1600.90     1436.66     47.22 o 
  -4   3   3     3252.86     3249.95     91.00 o 
  -3   3   3      326.57      375.67     19.54 o 
  -2   3   3     4105.15     3999.59    129.15 o 
  -1   3   3    10940.97    10798.31    282.47 o 
   0   3   3     5978.45     5943.62    162.91 o 
   1   3   3        0.14       -8.81      8.81 o 
   2   3   3       36.88       20.95      9.53 o 
   3   3   3     3175.12     2882.40     61.17 o 
   4   3   3      140.81      159.21     12.08 o 
   5   3   3      500.93      535.40     21.28 o 
   6   3   3      359.72      369.66     19.23 o 
   7   3   3      142.86      160.27     16.75 o 
   8   3   3     2551.78     2312.93     57.84 o 
   9   3   3      794.84      824.89     32.12 o 
  10   3   3      137.50      156.67     20.91 o 
  11   3   3        1.34       27.03     18.00 o 
  12   3   3       29.79       24.48     20.68 o 
  13   3   3        4.63      -14.18     27.21 o 
  14   3   3      236.45      259.25     44.03 o 
 -15   4   3      128.08      116.44     45.27 o 
 -14   4   3       23.48       49.56     28.64 o 
 -13   4   3      215.80      237.16     33.08 o 
 -12   4   3        0.05       13.26     39.07 o 
 -11   4   3      430.43      431.73     41.33 o 
 -10   4   3       28.39       33.34     19.36 o 
  -9   4   3     8376.95     8327.38    208.61 o 
  -8   4   3      137.18      152.56     20.26 o 
  -7   4   3     1564.22     1553.72     46.50 o 
  -6   4   3       34.76      107.26     14.42 o 
  -5   4   3    10364.80    12449.54    289.94 o 
  -4   4   3       81.39       75.10     13.22 o 
  -3   4   3     1768.36     1595.14     49.75 o 
  -2   4   3      854.12      799.64     29.94 o 
  -1   4   3      244.92      369.63     16.54 o 
   0   4   3      197.29      198.13     14.82 o 
   1   4   3     7691.06     6410.51    330.24 o 
   2   4   3     3933.11     3795.37    125.53 o 
   3   4   3     4165.10     3951.27     87.63 o 
   4   4   3       25.30       17.60      9.64 o 
   5   4   3      385.86      372.65     19.82 o 
   6   4   3      188.44      169.38     16.93 o 
   7   4   3      750.94      711.63     30.88 o 
   8   4   3      125.39      125.55     19.76 o 
   9   4   3       91.97      113.61     19.18 o 
  10   4   3        4.23       18.82     19.63 o 
  11   4   3      113.10      139.43     23.29 o 
  12   4   3       20.07       18.25     34.16 o 
  13   4   3      103.91       98.63     31.24 o 
  14   4   3       42.80        3.38     40.53 o 
 -15   5   3      364.77      316.05     46.27 o 
 -14   5   3       14.17       31.10     27.31 o 
 -13   5   3      192.73      250.62     33.46 o 
 -12   5   3       48.62       38.77     27.89 o 
 -11   5   3       24.85        8.78     32.88 o 
 -10   5   3      110.78      170.15     22.00 o 
  -9   5   3     1818.47     2234.57    133.79 o 
  -8   5   3       11.63        7.34     14.93 o 
  -7   5   3       18.19       37.94     12.95 o 
  -6   5   3      170.13      251.66     15.43 o 
  -5   5   3      389.85      379.05     20.12 o 
  -4   5   3     3976.81     4590.15    126.46 o 
  -3   5   3     1499.93     1450.06     41.57 o 
  -2   5   3     1693.58     1639.96     45.21 o 
  -1   5   3     2118.20     1980.09     57.99 o 
   0   5   3      107.68       89.19     12.11 o 
   1   5   3      510.07      575.48     33.66 o 
   2   5   3     8483.38     8674.50    313.79 o 
   3   5   3     3028.60     2911.00     67.23 o 
   4   5   3     1657.75     1703.39     44.34 o 
   5   5   3       69.04       73.55     12.64 o 
   6   5   3      268.59      257.74     19.32 o 
   7   5   3      999.64      893.64     35.42 o 
   8   5   3        0.06       -5.44     16.47 o 
   9   5   3     3221.77     2901.88     74.56 o 
  10   5   3      188.35      212.78     22.23 o 
  11   5   3        1.09       28.68     27.91 o 
  12   5   3        0.11       -4.96     26.46 o 
  13   5   3      499.46      564.65     50.16 o 
  14   5   3       57.92      108.94     43.94 o 
 -15   6   3       90.46      117.43     34.91 o 
 -14   6   3        3.64       27.27     27.69 o 
 -13   6   3       92.59       91.84     28.31 o 
 -12   6   3      107.76      138.64     29.12 o 
 -11   6   3      176.52      188.31     26.11 o 
 -10   6   3      752.39      741.07     36.63 o 
  -9   6   3      292.39      280.25     39.00 o 
  -8   6   3       12.43        3.07     18.02 o 
  -7   6   3      438.06      528.38     24.58 o 
  -6   6   3     3529.09     4063.09     92.81 o 
  -5   6   3      232.73      308.27     16.62 o 
  -4   6   3    15653.82    17374.24    407.64 o 
  -3   6   3      147.68      179.91     14.68 o 
  -2   6   3     8915.28    10150.10    302.55 o 
  -1   6   3      193.93      244.77     14.25 o 
   0   6   3    11311.24    13031.54    307.51 o 
   1   6   3     1418.42     1475.06     47.62 o 
   2   6   3      881.20      776.16     53.04 o 
   3   6   3      846.28      781.87     32.11 o 
   4   6   3     1718.56     1537.77     41.81 o 
   5   6   3     1821.66     1708.98     46.89 o 
   6   6   3       14.92        0.26     13.76 o 
   7   6   3       10.43       14.84     15.75 o 
   8   6   3      792.10      735.88     32.80 o 
   9   6   3       70.40       77.62     22.52 o 
  10   6   3      220.59      236.98     28.21 o 
  11   6   3       49.98       93.71     28.75 o 
  12   6   3        0.05      -14.15     38.20 o 
  13   6   3      130.94      122.65     35.82 o 
  14   6   3        4.71       18.90     45.48 o 
 -15   7   3       31.65       25.74     41.34 o 
 -14   7   3        2.38       52.27     27.38 o 
 -13   7   3      425.54      450.16     42.26 o 
 -12   7   3      758.64      658.71     48.37 o 
 -11   7   3        0.14       53.63     21.42 o 
 -10   7   3       23.09       33.34     16.62 o 
  -9   7   3      228.65      255.78     25.20 o 
  -8   7   3      287.25      277.52     24.50 o 
  -7   7   3     5980.74     6291.49    140.75 o 
  -6   7   3        0.03       31.44     15.34 o 
  -5   7   3     3952.02     4229.92     95.67 o 
  -4   7   3     2049.68     2277.23     62.49 o 
  -3   7   3     4485.55     5182.51    127.53 o 
  -2   7   3      129.85      121.16     13.60 o 
  -1   7   3    10957.86    11954.37    254.24 o 
   0   7   3     2056.38     2452.62     98.24 o 
   1   7   3      706.11      816.22     34.48 o 
   2   7   3      596.17      600.36     35.66 o 
   3   7   3     8372.48     8809.81    244.42 o 
   4   7   3     1176.79     1123.82     37.32 o 
   5   7   3     3066.93     2912.77     65.81 o 
   6   7   3      722.76      651.36     26.57 o 
   7   7   3     2036.83     1868.22     53.81 o 
   8   7   3       82.57       51.58     22.76 o 
   9   7   3       12.05       -8.59     21.62 o 
  10   7   3       92.12       73.54     62.68 o 
  11   7   3       20.89       44.79     29.23 o 
  12   7   3       77.36       48.26     32.31 o 
  13   7   3       19.29        7.03     31.51 o 
  14   7   3        7.51       19.50     44.67 o 
 -15   8   3       39.29       94.64     46.35 o 
 -14   8   3      267.30      343.80     52.62 o 
 -13   8   3       76.14       34.02     48.12 o 
 -12   8   3       49.68       32.11     39.96 o 
 -11   8   3       82.55       35.03     19.86 o 
 -10   8   3       37.01      153.66     24.58 o 
  -9   8   3     3260.25     2997.75     94.05 o 
  -8   8   3       61.55      148.55     23.95 o 
  -7   8   3     2410.29     2361.27     61.69 o 
  -6   8   3       37.87       98.32     15.78 o 
  -5   8   3      924.59     1091.93     52.26 o 
  -4   8   3        0.70       10.76     13.50 o 
  -3   8   3     1993.11     2286.94     63.34 o 
  -2   8   3     1903.63     2119.90     86.30 o 
  -1   8   3     3641.35     4417.84    108.31 o 
   0   8   3        0.44       17.31      8.32 o 
   1   8   3    10666.53    11594.32    264.13 o 
   2   8   3       19.03        9.08     11.93 o 
   3   8   3     2130.73     2179.52    115.15 o 
   4   8   3     2812.40     2555.77     83.93 o 
   5   8   3      588.33      544.91     24.59 o 
   6   8   3      385.72      413.88     28.33 o 
   7   8   3      200.89      206.90     23.94 o 
   8   8   3     1204.72     1156.48     49.53 o 
   9   8   3       77.43      107.49     22.13 o 
  10   8   3      809.38      836.69     42.33 o 
  11   8   3      221.88      235.99     32.35 o 
  12   8   3       26.62       31.62     33.11 o 
  13   8   3       64.74      142.50     37.64 o 
 -15   9   3       92.41      262.38    171.08 o 
 -14   9   3       75.07      149.24     44.83 o 
 -13   9   3        8.99       31.58     37.58 o 
 -12   9   3       98.30      113.16     33.85 o 
 -11   9   3      223.92      222.04     28.37 o 
 -10   9   3      708.57      871.95     45.60 o 
  -9   9   3       55.14      170.02     28.82 o 
  -8   9   3     2450.97     2314.06     78.01 o 
  -7   9   3      745.39      742.66     37.32 o 
  -6   9   3     3157.20     3259.67     89.18 o 
  -5   9   3        5.81        4.59     14.26 o 
  -4   9   3       49.73       25.60     16.70 o 
  -3   9   3       68.60       73.23     15.29 o 
  -2   9   3      961.28     1284.48     42.54 o 
  -1   9   3     1530.90     1762.39     46.63 o 
   0   9   3      114.35      111.02     11.45 o 
   1   9   3      624.65      711.83     37.16 o 
   2   9   3      285.44      281.17     22.11 o 
   3   9   3        2.08      -12.62     13.05 o 
   4   9   3       41.42       -1.54     16.04 o 
   5   9   3      180.38      152.16     26.07 o 
   6   9   3      183.33      161.65     23.59 o 
   7   9   3      854.85      751.84     38.83 o 
   8   9   3       95.23       89.09     21.58 o 
   9   9   3      695.31      649.57     44.09 o 
  10   9   3       52.10       41.28     21.39 o 
  11   9   3      121.64      138.92     40.24 o 
  12   9   3      216.53      195.29     40.51 o 
  13   9   3      125.60       93.22     38.96 o 
 -14  10   3        0.03       77.67     93.82 o 
 -13  10   3       96.85      102.78     49.58 o 
 -12  10   3      188.09      257.23     48.57 o 
 -11  10   3        9.67       -8.76     21.64 o 
 -10  10   3       12.05       39.60     23.65 o 
  -9  10   3      215.55      250.41     28.70 o 
  -8  10   3      489.53      537.97     36.15 o 
  -7  10   3       49.19      138.63     29.38 o 
  -6  10   3     3535.14     3553.32     96.43 o 
  -5  10   3      144.34      147.95     21.35 o 
  -4  10   3      858.10      831.91     37.22 o 
  -3  10   3       37.48       21.49     15.72 o 
  -2  10   3       82.42       38.54     11.99 o 
  -1  10   3      378.50      421.41     20.97 o 
   0  10   3     1640.42     1540.61     41.13 o 
   1  10   3     1405.49     1448.75     51.49 o 
   2  10   3       23.04       -0.22     15.44 o 
   3  10   3       40.54       36.73     16.97 o 
   4  10   3     1958.84     1783.58     58.88 o 
   5  10   3     1019.81      919.58     42.08 o 
   6  10   3       48.47       44.69     12.37 o 
   7  10   3        9.50       35.47     19.51 o 
   8  10   3      535.42      562.65     35.37 o 
   9  10   3       11.08       -0.20     20.50 o 
  10  10   3      259.52      296.83     30.85 o 
  11  10   3        5.98       27.24     39.06 o 
  12  10   3       51.62       55.30     36.35 o 
  13  10   3       16.39      -32.39     32.39 o 
 -14  11   3      355.98      389.89     54.15 o 
 -13  11   3      305.51      349.25     57.51 o 
 -12  11   3      198.26      217.23     53.09 o 
 -11  11   3       15.61       19.38     41.72 o 
 -10  11   3      427.57      489.72     36.76 o 
  -9  11   3      200.85      161.47     27.40 o 
  -8  11   3       16.81        7.84     21.49 o 
  -7  11   3     1385.03     1480.98     60.61 o 
  -6  11   3      329.73      398.19     29.59 o 
  -5  11   3       95.67      110.80     23.55 o 
  -4  11   3     4170.24     4375.98    114.85 o 
  -3  11   3      465.82      544.05     29.82 o 
  -2  11   3      683.63      777.80     30.49 o 
  -1  11   3      567.23      700.18     28.82 o 
   0  11   3      898.35      977.46     43.20 o 
   1  11   3        8.01        0.53     17.26 o 
   2  11   3      648.91      640.67     35.41 o 
   3  11   3        0.07       13.17     14.56 o 
   4  11   3      418.89      459.03     36.30 o 
   5  11   3       22.56        0.88     19.81 o 
   6  11   3      297.32      355.22     28.98 o 
   7  11   3      340.21      278.55     31.51 o 
   8  11   3      761.65      730.84     40.62 o 
   9  11   3       51.69       48.71     28.00 o 
  10  11   3       24.55       51.44     25.76 o 
  11  11   3       14.58       48.24     33.15 o 
  12  11   3       46.15       84.06     35.16 o 
  13  11   3       49.97       23.11     36.66 o 
 -14  12   3      232.85      299.99     55.97 o 
 -13  12   3       15.40       45.91     62.18 o 
 -12  12   3      182.90      251.51     53.97 o 
 -11  12   3      316.83      393.48     45.70 o 
 -10  12   3      149.05      162.26     37.45 o 
  -9  12   3       19.21       35.44     23.43 o 
  -8  12   3      742.86      661.47     41.67 o 
  -7  12   3     2955.09     2946.98     95.69 o 
  -6  12   3       56.53       46.10     21.28 o 
  -5  12   3      637.03      716.75     38.36 o 
  -4  12   3       53.26       48.06     20.50 o 
  -3  12   3       79.65       54.68     15.90 o 
  -2  12   3       80.29      106.03     17.35 o 
  -1  12   3        9.51       -0.82     12.72 o 
   0  12   3       47.59       17.95     15.44 o 
   1  12   3       49.45       22.00     20.35 o 
   2  12   3      242.41      263.89     27.10 o 
   3  12   3      220.16      183.91     24.92 o 
   4  12   3      388.39      397.31     35.90 o 
   5  12   3        0.75       -2.34     20.03 o 
   6  12   3     2302.73     1938.64     65.06 o 
   7  12   3       12.97       31.71     21.24 o 
   8  12   3      258.50      244.42     33.17 o 
   9  12   3       31.93       41.10     23.12 o 
  10  12   3      214.21      266.42     36.92 o 
  11  12   3      130.75      165.39     42.91 o 
  12  12   3        1.95       31.06    101.10 o 
 -13  13   3        0.68       24.09     44.23 o 
 -12  13   3      214.45      182.76     64.39 o 
 -11  13   3        9.81       38.11     34.29 o 
 -10  13   3      711.94      756.24     59.78 o 
  -9  13   3      126.90      131.66     37.36 o 
  -8  13   3      978.04      922.22     49.30 o 
  -7  13   3      575.86      694.14     43.57 o 
  -6  13   3     1945.90     1958.28     64.60 o 
  -5  13   3        0.31       -1.39     20.75 o 
  -4  13   3      472.44      528.94     28.70 o 
  -3  13   3      776.16      899.65     36.08 o 
  -2  13   3      399.51      418.26     25.04 o 
  -1  13   3     3342.91     3516.99     82.19 o 
   0  13   3     1910.07     1991.89     87.91 o 
   1  13   3      139.59       97.38     23.86 o 
   2  13   3     3570.84     3667.02    107.59 o 
   3  13   3      701.12      609.83     41.99 o 
   4  13   3     2978.96     2744.75     96.00 o 
   5  13   3      894.20      819.09     41.43 o 
   6  13   3     1155.41     1145.46     49.04 o 
   7  13   3      443.14      471.20     34.45 o 
   8  13   3       62.17       28.24     27.67 o 
   9  13   3      257.84      248.77     34.60 o 
  10  13   3      447.30      473.45     42.08 o 
  11  13   3        1.07        7.18     62.24 o 
  12  13   3      105.98      246.26     73.15 o 
 -13  14   3        2.36      -22.22     85.90 o 
 -12  14   3      250.88      269.98     60.31 o 
 -11  14   3       33.93       37.77     36.60 o 
 -10  14   3      143.75      180.94     91.03 o 
  -9  14   3       10.52       37.48     35.91 o 
  -8  14   3     1042.61      966.43     64.28 o 
  -7  14   3       59.44       47.02     24.63 o 
  -6  14   3     1767.88     1598.21     57.65 o 
  -5  14   3      378.33      441.21     31.41 o 
  -4  14   3      399.93      395.59     25.24 o 
  -3  14   3      352.08      391.65     25.57 o 
  -2  14   3     4067.84     4039.87    108.93 o 
  -1  14   3      538.97      582.54     33.29 o 
   0  14   3     3269.83     3171.05    109.32 o 
   1  14   3     1473.05     1387.56     62.14 o 
   2  14   3       64.70       80.90     24.60 o 
   3  14   3     2932.51     2838.98     97.56 o 
   4  14   3       14.54       -5.08     22.81 o 
   5  14   3      214.09      199.27     25.91 o 
   6  14   3       68.50       62.87     28.02 o 
   7  14   3      377.13      389.44     32.99 o 
   8  14   3      514.15      598.45     38.82 o 
   9  14   3        0.38       40.90     33.31 o 
  10  14   3      193.64      170.69     41.43 o 
  11  14   3       14.81       32.44     56.56 o 
 -12  15   3        5.53       -5.82     49.98 o 
 -11  15   3      356.22      467.56     62.02 o 
 -10  15   3       16.15       73.69     38.03 o 
  -9  15   3      200.99      259.46     43.45 o 
  -8  15   3       84.83      109.55     37.40 o 
  -7  15   3     1594.84     1492.58     80.58 o 
  -6  15   3       31.62       45.71     27.80 o 
  -5  15   3     1387.32     1540.23     49.85 o 
  -4  15   3      187.94      258.83     25.74 o 
  -3  15   3     2137.28     2384.41     62.47 o 
  -2  15   3     1289.95     1353.47     49.95 o 
  -1  15   3      661.58      614.86     34.31 o 
   0  15   3      108.82      144.01     23.50 o 
   1  15   3      717.73      759.57     42.82 o 
   2  15   3      147.95       87.99     25.07 o 
   3  15   3       23.01       26.41     25.98 o 
   4  15   3      101.31       91.43     29.02 o 
   5  15   3      286.94      285.95     29.60 o 
   6  15   3      348.88      318.86     30.73 o 
   7  15   3      117.56      104.67     25.45 o 
   8  15   3        4.33       31.65     27.47 o 
   9  15   3        0.66       88.38     30.27 o 
  10  15   3      262.55      284.34     48.11 o 
  11  15   3        2.19       18.79     74.95 o 
 -12  16   3      167.13      221.55    103.29 o 
 -11  16   3       42.93       67.75     81.04 o 
 -10  16   3       25.44       -3.65     38.24 o 
  -9  16   3      117.96      170.02     39.91 o 
  -8  16   3       22.68       30.05     35.54 o 
  -7  16   3      126.60      125.62     37.99 o 
  -6  16   3        0.16       25.92     31.02 o 
  -5  16   3      100.81      139.88     31.15 o 
  -4  16   3       10.94       14.10     15.90 o 
  -3  16   3       27.65       16.40     20.75 o 
  -2  16   3      536.77      650.02     39.30 o 
  -1  16   3      198.04      227.19     28.75 o 
   0  16   3       57.95       51.68     27.84 o 
   1  16   3       52.12       63.73     24.55 o 
   2  16   3      795.79      802.49     45.59 o 
   3  16   3      702.04      586.17     44.43 o 
   4  16   3        5.16       10.34     25.55 o 
   5  16   3       41.87       73.51     23.81 o 
   6  16   3      304.90      251.35     35.57 o 
   7  16   3      847.68      812.48     53.48 o 
   8  16   3      209.78      209.64     35.55 o 
   9  16   3      184.90      244.20     37.18 o 
  10  16   3       40.28       44.86     61.20 o 
 -11  17   3      134.92      161.03     59.27 o 
 -10  17   3        0.16       18.16     50.86 o 
  -9  17   3      287.48      331.06     49.68 o 
  -8  17   3     1181.39     1305.48     77.43 o 
  -7  17   3      733.49      893.89     75.55 o 
  -6  17   3      420.69      427.66     39.94 o 
  -5  17   3       29.43       19.82     27.96 o 
  -4  17   3      793.82      923.24     64.11 o 
  -3  17   3     1079.75     1075.50     45.48 o 
  -2  17   3       39.78       63.97     20.50 o 
  -1  17   3      154.81      212.01     34.05 o 
   0  17   3        1.72        0.03     22.31 o 
   1  17   3        0.02       -1.00     26.34 o 
   2  17   3     1663.22     1549.63     70.80 o 
   3  17   3      345.31      278.24     35.97 o 
   4  17   3       39.60       66.20     27.65 o 
   5  17   3        6.15       13.73     27.58 o 
   6  17   3      281.53      280.90     35.82 o 
   7  17   3       56.85      110.46     32.94 o 
   8  17   3       84.16      112.22     34.08 o 
   9  17   3       59.53      113.22     33.56 o 
  10  17   3       87.55      220.31     63.21 o 
 -11  18   3        2.08      135.26     83.10 o 
 -10  18   3      207.11      178.98     51.90 o 
  -9  18   3      486.53      519.32     62.56 o 
  -8  18   3      216.61      188.83     45.11 o 
  -7  18   3      319.17      530.49     56.91 o 
  -6  18   3       25.74       49.77     50.14 o 
  -5  18   3       25.71       25.09     39.58 o 
  -4  18   3      630.75      680.09     65.93 o 
  -3  18   3      297.63      343.87     48.18 o 
  -2  18   3       33.37      -12.05     39.97 o 
  -1  18   3       23.22       36.21     23.32 o 
   0  18   3        0.06      -17.21     24.58 o 
   1  18   3       10.47        1.48     23.99 o 
   2  18   3      231.92      273.17     36.71 o 
   3  18   3       76.63      133.58     56.16 o 
   4  18   3      285.78      268.65     40.96 o 
   5  18   3       67.53       23.62     30.57 o 
   6  18   3       19.41       73.52     31.91 o 
   7  18   3        6.15       87.69     33.31 o 
   8  18   3      196.14      225.42     61.91 o 
   9  18   3        1.16       63.82     34.99 o 
 -10  19   3        0.98      104.21     64.41 o 
  -9  19   3     1573.15     1562.33     89.50 o 
  -8  19   3      201.89      284.52     64.60 o 
  -7  19   3     2003.81     2165.03    145.61 o 
  -6  19   3        0.30      112.31     65.66 o 
  -5  19   3      132.44      133.78     44.81 o 
  -4  19   3       22.50       39.50     40.51 o 
  -3  19   3     2145.17     2229.42    145.68 o 
  -2  19   3      511.68      571.80     56.26 o 
  -1  19   3      509.78      590.03     65.77 o 
   0  19   3       76.62      119.32     28.65 o 
   1  19   3      947.97      873.59     54.62 o 
   2  19   3      224.34      207.50     35.29 o 
   3  19   3      346.20      215.92     35.57 o 
   4  19   3      229.50      275.38     46.71 o 
   5  19   3      200.65      172.55     36.58 o 
   6  19   3      230.40      236.69     39.36 o 
   7  19   3      201.55      216.09     43.13 o 
   8  19   3      183.64      193.81     38.26 o 
  -9  20   3      388.55      425.73    108.57 o 
  -8  20   3      130.55      186.08    205.70 o 
  -7  20   3      168.03      222.54     74.52 o 
  -6  20   3      236.08      329.09     79.05 o 
  -5  20   3       66.86      149.90     51.95 o 
  -4  20   3      518.99      560.22     58.57 o 
  -3  20   3      122.83       76.31     54.74 o 
  -2  20   3       36.06       56.38     41.38 o 
  -1  20   3       42.82       72.52     29.17 o 
   0  20   3      267.51      238.38     45.79 o 
   1  20   3       60.93       80.23     31.42 o 
   2  20   3      194.31      189.00     34.67 o 
   3  20   3      324.14      277.63     39.95 o 
   4  20   3      700.64      631.82     50.41 o 
   5  20   3      460.73      432.19     46.91 o 
   6  20   3      349.42      287.13     41.29 o 
   7  20   3      352.87      333.64     44.22 o 
   8  20   3      338.14      511.08    111.65 o 
  -8  21   3      323.07      399.96    139.63 o 
  -7  21   3       27.31      165.32     72.54 o 
  -6  21   3      554.34      589.47    108.46 o 
  -5  21   3        5.28       80.82     51.29 o 
  -4  21   3     1132.05     1141.29     76.68 o 
  -3  21   3       21.97       51.78     44.94 o 
  -2  21   3       93.29       95.70     64.10 o 
  -1  21   3       15.23       81.30     27.62 o 
   0  21   3      788.34      777.20     73.37 o 
   1  21   3      133.61      127.34     51.18 o 
   2  21   3      682.07      788.85     93.94 o 
   3  21   3      223.40      184.65     41.09 o 
   4  21   3      768.57      705.78     88.59 o 
   5  21   3      188.15      199.26     40.35 o 
   6  21   3      701.85      703.02     55.64 o 
  -7  22   3       24.37      290.26    100.90 o 
  -6  22   3      362.50      451.58    116.20 o 
  -5  22   3       15.59      131.83     53.92 o 
  -4  22   3      247.32      269.57     67.06 o 
  -3  22   3       23.83       84.47     47.13 o 
  -2  22   3      139.61      175.88     48.66 o 
  -1  22   3      729.06      663.81     95.68 o 
   0  22   3      653.97      568.65     70.96 o 
   1  22   3       79.33       17.38     53.92 o 
   2  22   3      580.84      491.63     65.71 o 
   3  22   3        8.82      -21.43     45.34 o 
   4  22   3        0.13       15.30     48.04 o 
   5  22   3       29.52       61.83     42.63 o 
  -5  23   3      262.24      399.30    111.88 o 
  -4  23   3       58.83       83.52     52.07 o 
  -3  23   3      728.19      713.37     74.43 o 
  -2  23   3        0.01      156.78     57.16 o 
  -1  23   3       29.51      169.03     56.79 o 
   0  23   3        4.81       18.89     52.69 o 
   1  23   3       24.34       66.69     52.40 o 
   2  23   3      102.70      240.01     56.78 o 
   3  23   3      123.99      112.46     64.45 o 
   4  23   3        3.25       66.15     93.15 o 
  -2  24   3      150.66      272.31     78.04 o 
  -1  24   3       14.67      141.91     69.68 o 
   0  24   3      428.72      309.83    117.22 o 
   1  24   3      432.80      455.39    128.26 o 
 -16   0   4       40.06      -14.66     45.86 o 
 -15   0   4       39.51       82.80     54.66 o 
 -14   0   4      115.08       99.78     54.82 o 
 -13   0   4        0.93       34.01     31.77 o 
 -12   0   4     3100.72     2853.18    134.35 o 
 -11   0   4      164.22      208.07     39.36 o 
 -10   0   4     2343.96     2100.36    109.51 o 
  -9   0   4      124.86      170.25     35.68 o 
  -8   0   4      330.70      334.89     37.73 o 
  -7   0   4       86.26       82.80     24.69 o 
  -6   0   4     2168.15     2039.69     91.39 o 
  -5   0   4      198.41      147.90     38.31 o 
  -4   0   4     1802.06      973.77     60.08 o 
  -3   0   4      214.39      234.38     52.78 o 
  -2   0   4   100325.28    92577.19   4462.03 o 
  -1   0   4     7260.34     6810.21    248.47 o 
   0   0   4   398844.12   373511.28  13243.66 o 
   1   0   4     1005.29      890.73     30.17 o 
   2   0   4     1636.45     1307.94     55.01 o 
   3   0   4        2.21        1.52      9.64 o 
   4   0   4      113.51      188.28     16.97 o 
   5   0   4        3.90        0.19     13.13 o 
   6   0   4      250.96      203.08     20.36 o 
   7   0   4       60.57      129.67     24.63 o 
   8   0   4      449.42      366.41     34.52 o 
   9   0   4      168.26      159.69     30.94 o 
  10   0   4     2023.32     1796.90     76.65 o 
  11   0   4       97.06       48.81     28.10 o 
  12   0   4       24.81       58.30     30.04 o 
  13   0   4        0.02       -3.98     29.42 o 
  14   0   4       81.33      107.83     87.54 o 
 -16   1   4       89.57       87.08     38.35 o 
 -15   1   4       61.02       39.66     58.06 o 
 -14   1   4        3.31       57.20     32.25 o 
 -13   1   4       62.71       71.96     28.83 o 
 -12   1   4        0.32       82.64     28.00 o 
 -11   1   4      425.34      516.30     36.28 o 
 -10   1   4       47.37      191.40     26.21 o 
  -9   1   4      372.66      377.33     30.27 o 
  -8   1   4      778.41      704.93     31.52 o 
  -7   1   4       28.42       46.20     14.39 o 
  -6   1   4       59.51      137.29     16.06 o 
  -5   1   4     2300.64     2334.08     84.35 o 
  -4   1   4      341.90      357.38     26.67 o 
  -3   1   4      226.71      134.80     41.10 o 
  -2   1   4     1542.37     1167.85     51.76 o 
  -1   1   4   101502.03    93142.59   3171.94 o 
   0   1   4    41084.92    39223.71    987.10 o 
   1   1   4     5144.90     4812.54     93.37 o 
   2   1   4       95.36       70.88      8.98 o 
   3   1   4      708.49      594.85     19.09 o 
   4   1   4      672.97      639.98     22.42 o 
   5   1   4     1364.36     1210.63     33.09 o 
   6   1   4       17.72       41.48     12.66 o 
   7   1   4       72.93       78.01     14.94 o 
   8   1   4      287.63      324.94     23.23 o 
   9   1   4       39.34       43.16     17.10 o 
  10   1   4      373.12      344.37     28.68 o 
  11   1   4     1026.55      984.34     40.38 o 
  12   1   4        5.66       28.29     19.69 o 
  13   1   4       32.19       76.29     25.89 o 
  14   1   4       54.98        7.94     47.19 o 
 -16   2   4        5.76      -19.63     36.02 o 
 -15   2   4      214.40      239.38     43.76 o 
 -14   2   4       91.73      102.47     30.15 o 
 -13   2   4       94.60      114.06     29.49 o 
 -12   2   4        0.39        9.37     24.73 o 
 -11   2   4       11.65       17.01     23.58 o 
 -10   2   4       59.56      230.80     36.80 o 
  -9   2   4     1129.78     1166.92     56.30 o 
  -8   2   4        0.81        9.57     16.29 o 
  -7   2   4     1838.61     1792.66     67.08 o 
  -6   2   4      141.50      129.36     14.72 o 
  -5   2   4      389.33      374.98     24.51 o 
  -4   2   4       54.85       62.98     13.04 o 
  -3   2   4     7024.48     6411.22    209.68 o 
  -2   2   4      699.42      687.47     31.05 o 
  -1   2   4    58717.81    61541.55   1918.61 o 
   0   2   4     1506.49     1350.31     35.64 o 
   1   2   4     2849.36     2777.97     55.81 o 
   2   2   4      734.61      714.18     39.85 o 
   3   2   4     2193.61     1885.13     43.16 o 
   4   2   4     2073.09     2004.11     46.42 o 
   5   2   4     1271.33     1185.50     32.80 o 
   6   2   4        1.48      -11.71     13.48 o 
   7   2   4      896.55      893.50     31.69 o 
   8   2   4      179.00      135.68     19.15 o 
   9   2   4        0.50      -14.61     16.17 o 
  10   2   4       24.76       13.83     17.93 o 
  11   2   4       33.62        1.55     18.47 o 
  12   2   4      134.65      123.59     22.57 o 
  13   2   4       64.49       72.55     26.90 o 
  14   2   4        7.43       12.06     32.84 o 
 -16   3   4      104.22      110.06     40.60 o 
 -15   3   4        0.20       10.35     33.57 o 
 -14   3   4       46.94       79.40     40.84 o 
 -13   3   4       86.05      109.25     28.34 o 
 -12   3   4      169.87      165.74     32.68 o 
 -11   3   4      405.41      415.18     37.43 o 
 -10   3   4      332.87      399.90     35.87 o 
  -9   3   4      808.50      823.01     41.28 o 
  -8   3   4      294.49      303.07     24.37 o 
  -7   3   4      219.38      201.45     24.75 o 
  -6   3   4     3102.97     3155.56     90.77 o 
  -5   3   4     1823.31     1781.23     55.98 o 
  -4   3   4      935.84      853.84     32.50 o 
  -3   3   4        9.63       17.51     10.05 o 
  -2   3   4    10839.55    10307.70    328.28 o 
  -1   3   4    10285.40    10234.89    374.15 o 
   0   3   4      213.80      177.66     12.31 o 
   1   3   4      255.34      225.63     10.58 o 
   2   3   4     1546.93     1392.63     67.78 o 
   3   3   4      588.77      526.69     19.80 o 
   4   3   4        3.80       20.04      9.30 o 
   5   3   4     2207.22     2079.94     49.44 o 
   6   3   4      695.23      662.69     26.22 o 
   7   3   4      155.44      151.14     17.23 o 
   8   3   4      936.36      843.39     31.97 o 
   9   3   4       40.54       30.72     17.48 o 
  10   3   4       41.46       40.90     17.92 o 
  11   3   4      142.66      123.06     21.72 o 
  12   3   4      124.73       96.94     29.89 o 
  13   3   4      148.71      152.15     33.34 o 
  14   3   4       59.68       41.60     36.70 o 
 -16   4   4       18.43        3.81     38.99 o 
 -15   4   4       35.75       19.66     37.58 o 
 -14   4   4      191.24      211.74     45.38 o 
 -13   4   4       28.47       65.30     26.19 o 
 -12   4   4        0.28       15.88     23.64 o 
 -11   4   4        0.85       29.08     24.04 o 
 -10   4   4      913.24      973.31     53.68 o 
  -9   4   4      600.37      852.61    106.00 o 
  -8   4   4      938.79      813.64     39.91 o 
  -7   4   4       81.37      120.37     19.51 o 
  -6   4   4      306.11      377.67     25.75 o 
  -5   4   4       24.97       32.47     14.45 o 
  -4   4   4      909.61      797.64     32.31 o 
  -3   4   4       79.64       76.75     12.10 o 
  -2   4   4       29.17       35.63      9.12 o 
  -1   4   4        0.51       -5.12      7.68 o 
   0   4   4     6960.47     6677.56    143.61 o 
   1   4   4     2950.92     2703.20    109.71 o 
   2   4   4       79.58       64.17      9.84 o 
   3   4   4      321.70      328.47     16.61 o 
   4   4   4     1141.42     1038.59     32.27 o 
   5   4   4      425.51      464.64     22.42 o 
   6   4   4      287.06      292.32     19.01 o 
   7   4   4      522.36      503.63     24.78 o 
   8   4   4        4.05        1.59     16.72 o 
   9   4   4        5.30      -10.22     17.87 o 
  10   4   4       13.53       34.03     25.18 o 
  11   4   4      178.67      189.43     31.28 o 
  12   4   4       36.73       75.98     28.77 o 
  13   4   4        0.10       -3.05     39.39 o 
  14   4   4       27.65       94.45     34.49 o 
 -15   5   4       21.52      -10.68     31.20 o 
 -14   5   4       50.07       75.05     32.10 o 
 -13   5   4       18.31       42.13     26.34 o 
 -12   5   4       16.16       36.04     25.84 o 
 -11   5   4       79.54       73.04     45.49 o 
 -10   5   4     1597.95     1269.85    141.65 o 
  -9   5   4     2612.19     2353.42    127.35 o 
  -8   5   4        0.04      -18.64     18.64 o 
  -7   5   4      355.99      297.96     25.10 o 
  -6   5   4      101.41       89.16     17.81 o 
  -5   5   4     1647.90     1754.76     56.86 o 
  -4   5   4       79.27       59.52     16.70 o 
  -3   5   4       56.76       75.96     11.47 o 
  -2   5   4     4157.84     4117.31    100.88 o 
  -1   5   4        7.99        5.43      7.95 o 
   0   5   4      795.73      856.94     36.79 o 
   1   5   4      180.80      179.11     11.89 o 
   2   5   4       79.94       98.47     16.66 o 
   3   5   4      233.47      197.95     16.93 o 
   4   5   4     1804.27     1636.91     43.79 o 
   5   5   4      598.22      584.37     25.55 o 
   6   5   4      636.21      564.65     26.94 o 
   7   5   4      743.48      670.18     31.21 o 
   8   5   4     4257.01     3994.42     95.78 o 
   9   5   4      413.86      436.37     31.94 o 
  10   5   4      289.91      286.63     33.50 o 
  11   5   4        4.80       28.34     25.66 o 
  12   5   4       60.22       55.14     36.13 o 
  13   5   4       23.86       67.42     31.53 o 
  14   5   4        0.40        6.30     52.13 o 
 -15   6   4       12.16       39.33     33.43 o 
 -14   6   4      347.42      407.45     42.68 o 
 -13   6   4      303.39      347.39     38.72 o 
 -12   6   4      136.60      122.55     34.39 o 
 -11   6   4     1441.53     1203.44     60.06 o 
 -10   6   4       85.42       81.86     20.87 o 
  -9   6   4     2020.85     1940.61     97.03 o 
  -8   6   4       25.17       28.58     20.76 o 
  -7   6   4     3752.95     3402.41    102.83 o 
  -6   6   4      389.64      472.00     24.06 o 
  -5   6   4     6822.77     7158.09    188.76 o 
  -4   6   4       76.12       87.45     13.92 o 
  -3   6   4     7846.05     8110.33    193.74 o 
  -2   6   4     1230.42     1220.81     37.47 o 
  -1   6   4     1088.80     1004.72     32.36 o 
   0   6   4      182.36      195.13     13.09 o 
   1   6   4     3887.41     3414.15    107.20 o 
   2   6   4       12.91       13.55     12.70 o 
   3   6   4      571.76      503.79     25.65 o 
   4   6   4     2094.80     2029.94     51.87 o 
   5   6   4     3041.95     2737.05     67.43 o 
   6   6   4      130.24      149.39     20.90 o 
   7   6   4     1351.28     1160.08     49.23 o 
   8   6   4        4.90       11.47     20.96 o 
   9   6   4      224.91      229.41     27.71 o 
  10   6   4      573.78      506.73     40.41 o 
  11   6   4      130.20      125.07     31.88 o 
  12   6   4      290.62      307.29     37.46 o 
  13   6   4        9.44       33.48     32.69 o 
 -15   7   4      165.73      180.03     52.81 o 
 -14   7   4      202.75      291.02     64.18 o 
 -13   7   4      103.36      131.35     30.94 o 
 -12   7   4       23.15       42.92     34.24 o 
 -11   7   4      545.53      481.40     40.22 o 
 -10   7   4       18.77       34.64     21.46 o 
  -9   7   4      522.78      490.17     33.82 o 
  -8   7   4      121.38      160.04     25.12 o 
  -7   7   4      533.62      591.30     56.56 o 
  -6   7   4      108.71      147.69     18.05 o 
  -5   7   4       23.31       11.95     13.84 o 
  -4   7   4     2328.91     2600.66     94.19 o 
  -3   7   4      843.21      935.07     34.04 o 
  -2   7   4       12.40       44.22     11.55 o 
  -1   7   4     1141.55     1195.00     33.39 o 
   0   7   4      416.01      422.89     21.35 o 
   1   7   4     4943.60     4961.06    118.79 o 
   2   7   4      328.29      316.22     20.36 o 
   3   7   4      135.33      107.87     17.99 o 
   4   7   4      765.65      795.63     38.99 o 
   5   7   4      781.37      779.62     33.45 o 
   6   7   4      523.02      547.30     33.91 o 
   7   7   4      438.71      447.05     32.81 o 
   8   7   4       23.56       19.81     22.34 o 
   9   7   4      115.95       88.16     25.50 o 
  10   7   4       55.08       50.87     27.10 o 
  11   7   4      214.27      221.12     37.40 o 
  12   7   4      117.91      165.86     37.63 o 
  13   7   4       23.74       49.86     34.52 o 
 -15   8   4      374.37      526.51    137.35 o 
 -14   8   4      174.91      168.38     43.56 o 
 -13   8   4       87.41       94.40     31.00 o 
 -12   8   4      751.18      730.23     49.89 o 
 -11   8   4      821.08      775.61     51.83 o 
 -10   8   4        0.11       35.87     21.02 o 
  -9   8   4      419.65      544.25     36.52 o 
  -8   8   4        8.49       45.92     43.85 o 
  -7   8   4      355.58      423.36     32.35 o 
  -6   8   4     1111.85     1152.14     43.67 o 
  -5   8   4        3.10       -8.50     14.84 o 
  -4   8   4       54.13       15.35     13.98 o 
  -3   8   4      125.70      134.16     15.66 o 
  -2   8   4     5305.56     5715.19    154.33 o 
  -1   8   4      792.57      806.68     26.94 o 
   0   8   4       65.23       44.02     12.34 o 
   1   8   4      248.03      283.84     21.55 o 
   2   8   4        2.17        8.35     12.29 o 
   3   8   4     2358.29     2425.54     92.99 o 
   4   8   4      190.05      241.74     21.05 o 
   5   8   4     2258.82     2112.62     60.07 o 
   6   8   4       46.13       42.30     19.49 o 
   7   8   4      453.79      477.77     32.76 o 
   8   8   4      784.08      809.47     41.49 o 
   9   8   4      655.22      596.17     37.13 o 
  10   8   4      277.92      262.71     28.45 o 
  11   8   4       56.00       83.67     26.81 o 
  12   8   4       59.35       60.68     35.39 o 
  13   8   4      231.49      193.16     41.86 o 
 -15   9   4       99.48      268.33     51.19 o 
 -14   9   4        0.42       15.69     74.79 o 
 -13   9   4      100.67      107.56     32.81 o 
 -12   9   4       16.01       25.29     26.11 o 
 -11   9   4       41.06       48.36     26.38 o 
 -10   9   4      156.05      166.15     26.01 o 
  -9   9   4      136.15      147.67     25.22 o 
  -8   9   4      920.69     1018.12     49.54 o 
  -7   9   4     2643.35     2533.56     84.12 o 
  -6   9   4     2377.94     2371.76     69.80 o 
  -5   9   4      666.09      735.99     35.45 o 
  -4   9   4      252.59      229.32     20.81 o 
  -3   9   4      171.56      192.00     18.54 o 
  -2   9   4     2107.14     2366.17     71.29 o 
  -1   9   4      515.75      558.81     24.28 o 
   0   9   4     1145.62     1167.89     40.87 o 
   1   9   4       43.93       10.23     11.24 o 
   2   9   4       69.22       64.14     18.92 o 
   3   9   4      116.45       61.96     23.22 o 
   4   9   4        1.42       13.02     17.80 o 
   5   9   4      277.58      315.73     48.84 o 
   6   9   4        5.47        3.61     23.15 o 
   7   9   4        2.23      -12.67     17.88 o 
   8   9   4       86.26       91.97     22.57 o 
   9   9   4       56.60       51.05     24.84 o 
  10   9   4       75.09      108.03     39.44 o 
  11   9   4      317.07      289.10     34.29 o 
  12   9   4       93.59      105.15     38.25 o 
  13   9   4       35.72       -5.45     35.07 o 
 -14  10   4      377.11      529.51     65.07 o 
 -13  10   4        2.04       89.43     43.17 o 
 -12  10   4      142.44      130.02     57.42 o 
 -11  10   4       10.39       19.17     22.87 o 
 -10  10   4      603.15      571.16     53.33 o 
  -9  10   4       74.34      123.69     25.79 o 
  -8  10   4      140.40      130.26     25.56 o 
  -7  10   4     1996.46     2060.99     73.47 o 
  -6  10   4       41.64       51.83     20.17 o 
  -5  10   4      629.48      672.65     40.11 o 
  -4  10   4      520.23      509.04     32.17 o 
  -3  10   4      156.66      137.82     18.66 o 
  -2  10   4       27.99       35.03     13.84 o 
  -1  10   4       60.43       52.17     12.03 o 
   0  10   4     1493.18     1493.53     49.63 o 
   1  10   4      757.68      808.19     44.43 o 
   2  10   4       19.21        8.49     17.01 o 
   3  10   4      395.52      409.11     32.42 o 
   4  10   4       61.36       59.30     20.61 o 
   5  10   4      220.80      169.96     29.00 o 
   6  10   4     3810.02     3631.01    100.97 o 
   7  10   4      319.01      301.06     27.98 o 
   8  10   4       27.28       55.28     21.70 o 
   9  10   4        0.21       26.09     21.28 o 
  10  10   4       33.32       53.76     22.76 o 
  11  10   4        2.39       40.60     30.88 o 
  12  10   4       58.17       84.94     36.10 o 
 -14  11   4      273.12      404.39     90.61 o 
 -13  11   4       10.80       76.70     42.26 o 
 -12  11   4      166.26      249.69     65.50 o 
 -11  11   4        1.56        3.77     22.79 o 
 -10  11   4      990.54      922.60     49.01 o 
  -9  11   4       22.08       33.44     24.84 o 
  -8  11   4       28.33       30.45     22.95 o 
  -7  11   4     1784.27     1680.96     65.15 o 
  -6  11   4      325.82      276.97     26.50 o 
  -5  11   4      156.13      146.52     23.68 o 
  -4  11   4     4876.68     5106.68    131.34 o 
  -3  11   4     1143.47     1249.26     46.54 o 
  -2  11   4        0.06      -12.12     12.12 o 
  -1  11   4      794.16      805.93     30.56 o 
   0  11   4     1215.40     1209.67     46.18 o 
   1  11   4      356.18      333.76     19.20 o 
   2  11   4      626.07      593.75     33.63 o 
   3  11   4      980.94      905.99     48.99 o 
   4  11   4     1077.05     1096.75     46.80 o 
   5  11   4     1069.06      989.58     44.67 o 
   6  11   4      140.80      161.46     28.38 o 
   7  11   4     1164.80      976.45     45.29 o 
   8  11   4       23.36       10.82     21.22 o 
   9  11   4      395.64      373.85     32.99 o 
  10  11   4        0.28       22.08     23.03 o 
  11  11   4      679.68      820.69     87.98 o 
  12  11   4       13.75        5.20     33.81 o 
 -14  12   4      445.52      467.40    103.97 o 
 -13  12   4      184.50      234.48     54.04 o 
 -12  12   4      459.01      503.43     64.62 o 
 -11  12   4       44.01       71.50     42.10 o 
 -10  12   4     1036.48      981.59     51.01 o 
  -9  12   4       76.94       76.50     25.98 o 
  -8  12   4     4308.21     3918.41    120.25 o 
  -7  12   4       81.34      140.25     26.33 o 
  -6  12   4     2056.18     1955.47     63.69 o 
  -5  12   4      283.81      330.65     28.40 o 
  -4  12   4      906.41     1009.82     52.68 o 
  -3  12   4       56.52       34.03     15.79 o 
  -2  12   4     3149.37     3149.38     77.75 o 
  -1  12   4      368.43      411.07     28.09 o 
   0  12   4     4472.33     4295.06    106.38 o 
   1  12   4      616.54      585.60     32.94 o 
   2  12   4     2201.88     2074.66     68.79 o 
   3  12   4     1050.14      994.11     57.71 o 
   4  12   4     1292.83     1025.08     82.26 o 
   5  12   4      999.22      902.79     42.87 o 
   6  12   4      187.36      194.94     26.11 o 
   7  12   4     1534.95     1302.65     61.04 o 
   8  12   4      206.82      204.46     51.14 o 
   9  12   4      211.29      210.42     28.88 o 
  10  12   4      200.50      222.84     34.40 o 
  11  12   4       27.81       48.63     49.00 o 
  12  12   4       44.16      -31.70     31.70 o 
 -13  13   4       24.73       58.30     47.61 o 
 -12  13   4       30.93       25.21     44.78 o 
 -11  13   4       26.63       40.62     46.79 o 
 -10  13   4       82.31      131.49     37.31 o 
  -9  13   4       51.54       73.51     34.49 o 
  -8  13   4      602.63      666.63     43.75 o 
  -7  13   4      485.96      547.00     38.60 o 
  -6  13   4        0.19       13.17     26.75 o 
  -5  13   4      793.94      824.82     47.71 o 
  -4  13   4     2870.20     2854.05     74.44 o 
  -3  13   4     3961.62     3940.73     95.43 o 
  -2  13   4      114.42      119.57     22.11 o 
  -1  13   4        1.78       -4.49     17.57 o 
   0  13   4       56.42       40.46     19.09 o 
   1  13   4      163.08      169.38     25.78 o 
   2  13   4        0.33       -0.88     20.81 o 
   3  13   4     7951.61     7219.12    210.15 o 
   4  13   4      618.44      602.10     63.23 o 
   5  13   4      514.02      527.27     45.79 o 
   6  13   4       37.46       68.48     23.35 o 
   7  13   4      688.58      617.46     38.58 o 
   8  13   4       48.57       47.95     13.54 o 
   9  13   4       21.25       53.10     27.79 o 
  10  13   4      410.20      498.65     39.70 o 
  11  13   4        3.90      128.68     74.82 o 
 -13  14   4       29.34       97.30     49.43 o 
 -12  14   4      204.09      182.00     53.26 o 
 -11  14   4      894.33      884.68     83.72 o 
 -10  14   4      375.60      369.93     47.99 o 
  -9  14   4       16.62       13.59     32.45 o 
  -8  14   4        4.02       35.05     24.62 o 
  -7  14   4      232.56      320.03     32.81 o 
  -6  14   4      127.54      172.56     25.02 o 
  -5  14   4     2672.46     2624.54     79.23 o 
  -4  14   4      965.50      931.76     37.58 o 
  -3  14   4     7827.85     7922.08    177.07 o 
  -2  14   4      333.58      376.56     38.09 o 
  -1  14   4      598.66      604.29     34.17 o 
   0  14   4     1671.25     1576.29     61.28 o 
   1  14   4      496.16      540.30     37.69 o 
   2  14   4      550.57      567.48     41.21 o 
   3  14   4     1558.75     1456.29     64.67 o 
   4  14   4       23.55       55.18     21.51 o 
   5  14   4      137.23      194.95     26.66 o 
   6  14   4      444.50      482.15     35.61 o 
   7  14   4      185.50      203.58     28.22 o 
   8  14   4      103.78       97.58     26.52 o 
   9  14   4      147.02      192.09     35.34 o 
  10  14   4        0.84       47.86     51.72 o 
  11  14   4        0.11       51.69    109.44 o 
 -12  15   4        0.09       45.98     45.97 o 
 -11  15   4       30.80       70.13     39.89 o 
 -10  15   4       32.23       48.91     41.05 o 
  -9  15   4        2.03       37.18     35.19 o 
  -8  15   4       88.40       79.82     36.86 o 
  -7  15   4        7.58       62.38     25.44 o 
  -6  15   4        8.82       41.08     24.31 o 
  -5  15   4      448.14      438.61     27.94 o 
  -4  15   4      451.89      484.32     28.39 o 
  -3  15   4     2706.69     2856.17     84.63 o 
  -2  15   4     1289.58     1231.54     47.72 o 
  -1  15   4      330.33      382.77     33.99 o 
   0  15   4     1339.27     1288.48     54.05 o 
   1  15   4      504.60      491.52     36.86 o 
   2  15   4    11470.13     9969.33    282.57 o 
   3  15   4        1.13      -19.31     22.66 o 
   4  15   4      553.95      417.76     43.26 o 
   5  15   4      821.88      748.37     42.23 o 
   6  15   4        0.81       46.32     23.81 o 
   7  15   4       16.55       43.04     25.38 o 
   8  15   4        9.29       47.51     33.58 o 
   9  15   4      194.50      259.03     37.63 o 
  10  15   4       83.46      147.64     39.94 o 
  11  15   4        5.61      255.14     83.89 o 
 -12  16   4       58.28       73.01     47.25 o 
 -11  16   4      218.31      208.67     46.55 o 
 -10  16   4      194.27      161.60     49.78 o 
  -9  16   4      368.13      377.18     50.33 o 
  -8  16   4       12.71      -12.84     51.44 o 
  -7  16   4      311.08      421.70     48.61 o 
  -6  16   4      444.78      483.94     39.20 o 
  -5  16   4        6.95       42.61     17.50 o 
  -4  16   4      191.90      200.13     31.75 o 
  -3  16   4        1.19       15.01     27.30 o 
  -2  16   4      455.39      527.70     33.11 o 
  -1  16   4       96.74       97.61     21.52 o 
   0  16   4      232.83      173.64     26.56 o 
   1  16   4     1439.95     1331.21     56.04 o 
   2  16   4       12.87       28.41     25.70 o 
   3  16   4      312.26      328.76     36.80 o 
   4  16   4       66.57       58.20     37.62 o 
   5  16   4      121.01      115.46     25.37 o 
   6  16   4        0.55       37.50     24.54 o 
   7  16   4      598.21      514.59     44.36 o 
   8  16   4      156.97      137.34     33.38 o 
   9  16   4      195.86      222.57     36.76 o 
  10  16   4       11.06      109.58     48.24 o 
 -11  17   4      112.75      133.38     57.73 o 
 -10  17   4      137.93      123.62     43.77 o 
  -9  17   4      456.74      510.88     56.84 o 
  -8  17   4      324.58      387.80     53.93 o 
  -7  17   4      248.73      328.88     46.29 o 
  -6  17   4       11.43       41.34     58.46 o 
  -5  17   4      149.84      154.69     42.44 o 
  -4  17   4      911.27      970.46     43.89 o 
  -3  17   4      888.11      853.91     42.92 o 
  -2  17   4       29.81       40.58     20.43 o 
  -1  17   4      256.36      282.87     36.05 o 
   0  17   4      507.24      473.33     48.02 o 
   1  17   4      840.25      759.53     49.30 o 
   2  17   4     1949.01     1776.82     77.04 o 
   3  17   4       80.30      103.43     28.29 o 
   4  17   4      392.67      326.65     48.39 o 
   5  17   4      307.72      280.11     30.87 o 
   6  17   4      342.30      312.89     38.32 o 
   7  17   4        9.66       65.97     30.40 o 
   8  17   4      825.73      811.79     56.79 o 
   9  17   4       14.75      108.91     37.82 o 
 -11  18   4      331.91      508.66    114.34 o 
 -10  18   4      121.00      132.86     88.31 o 
  -9  18   4     1003.64      987.36     74.50 o 
  -8  18   4       39.72       70.59     41.81 o 
  -7  18   4      462.31      579.99     98.11 o 
  -6  18   4      114.93      127.33     54.64 o 
  -5  18   4      576.15      581.16     56.00 o 
  -4  18   4      433.28      424.58     54.56 o 
  -3  18   4     4174.75     4138.42    107.91 o 
  -2  18   4      425.31      422.59     36.94 o 
  -1  18   4      672.62      755.75     49.19 o 
   0  18   4       83.06       92.78     19.94 o 
   1  18   4      669.86      661.06     55.28 o 
   2  18   4       94.06       90.82     30.41 o 
   3  18   4     2726.26     2283.03    107.61 o 
   4  18   4       44.93       94.55     30.92 o 
   5  18   4        9.40       14.09     28.87 o 
   6  18   4       15.74       88.34     32.44 o 
   7  18   4      747.85      748.07     71.21 o 
   8  18   4        5.81       33.55     31.44 o 
   9  18   4      251.14      237.39     48.88 o 
 -10  19   4       38.32       66.23     42.60 o 
  -9  19   4       48.70      248.81     70.19 o 
  -8  19   4      137.47      258.96    110.75 o 
  -7  19   4        0.03      178.59     72.27 o 
  -6  19   4        4.41      109.04     81.58 o 
  -5  19   4       88.33      127.04     44.55 o 
  -4  19   4      279.68      312.29     70.17 o 
  -3  19   4      122.13      217.75     45.01 o 
  -2  19   4       62.63      108.95     32.37 o 
  -1  19   4       14.40       48.81     31.32 o 
   0  19   4        4.07       27.13     36.12 o 
   1  19   4       96.17       87.12     30.25 o 
   2  19   4      539.15      531.52     58.53 o 
   3  19   4      215.92      289.27     38.18 o 
   4  19   4       18.97      -17.91     29.01 o 
   5  19   4      447.23      434.47     45.25 o 
   6  19   4       74.23      118.04     35.69 o 
   7  19   4      110.52      113.32     34.42 o 
   8  19   4       67.37      131.15     34.93 o 
  -9  20   4       77.08      222.98     93.28 o 
  -8  20   4      529.67      584.37    238.51 o 
  -7  20   4        3.90      112.96     70.87 o 
  -6  20   4     2218.47     2218.89    155.96 o 
  -5  20   4       87.79      124.38     51.20 o 
  -4  20   4      719.75      716.31     62.94 o 
  -3  20   4      683.10      675.91     84.29 o 
  -2  20   4       70.09       54.74     54.73 o 
  -1  20   4       40.95      103.72     46.61 o 
   0  20   4        1.07       -8.90     27.38 o 
   1  20   4      287.31      286.92     38.46 o 
   2  20   4      179.89      180.88     35.21 o 
   3  20   4       14.62       54.45     32.03 o 
   4  20   4     1243.33     1069.28     62.99 o 
   5  20   4       42.42       65.35     40.50 o 
   6  20   4      143.95      212.07     39.98 o 
   7  20   4       12.72       49.37     33.31 o 
  -8  21   4      214.02      295.62    114.27 o 
  -7  21   4       21.58      202.29    155.85 o 
  -6  21   4        3.72      160.71     73.12 o 
  -5  21   4       89.15      134.43     87.90 o 
  -4  21   4       47.40      109.43     46.78 o 
  -3  21   4      103.60      150.76     58.35 o 
  -2  21   4       37.39       83.98     49.85 o 
  -1  21   4       86.49      156.16     45.67 o 
   0  21   4       57.36       89.96     49.90 o 
   1  21   4      238.66      241.95     39.75 o 
   2  21   4      781.69      766.88    107.72 o 
   3  21   4       64.82       93.43     35.05 o 
   4  21   4      420.25      433.34     51.37 o 
   5  21   4      266.09      359.38     55.21 o 
   6  21   4      151.96      157.08     37.55 o 
  -6  22   4      222.26      360.62    224.58 o 
  -5  22   4      586.26      756.67    178.54 o 
  -4  22   4       95.55      152.43     51.10 o 
  -3  22   4      933.34      942.73     71.20 o 
  -2  22   4      285.18      296.06     61.25 o 
  -1  22   4      136.85       79.80     53.31 o 
   0  22   4      998.78      796.30     94.60 o 
   1  22   4      129.70       74.76     49.94 o 
   2  22   4      477.08      381.72     60.94 o 
   3  22   4      523.84      523.44     50.05 o 
   4  22   4      218.85      182.80     39.02 o 
   5  22   4        5.21       68.11     90.78 o 
  -5  23   4      184.12      395.85    108.36 o 
  -4  23   4       22.82       96.35     48.28 o 
  -3  23   4      271.90      335.89     88.41 o 
  -2  23   4      222.72      292.73     86.17 o 
  -1  23   4      260.95      204.12     53.76 o 
   0  23   4       30.12       72.10     52.59 o 
   1  23   4        7.94      -36.97     56.07 o 
   2  23   4      163.13      134.41     52.05 o 
   3  23   4      152.38      177.00    104.64 o 
 -16   1   5      348.35      445.38     55.53 o 
 -15   1   5       69.46       37.39     37.00 o 
 -14   1   5       22.96       12.17     33.14 o 
 -13   1   5       67.38       77.04     28.05 o 
 -12   1   5      189.59      175.73     30.92 o 
 -11   1   5     1442.73     1311.50     62.62 o 
 -10   1   5     3595.62     3491.83    108.49 o 
  -9   1   5       79.31       77.03     23.07 o 
  -8   1   5      238.63      234.84     24.61 o 
  -7   1   5      340.84      348.93     29.96 o 
  -6   1   5     5161.59     4312.68    228.65 o 
  -5   1   5     1739.48     1555.97    130.78 o 
  -4   1   5     1262.06     1277.98     92.28 o 
  -3   1   5      375.92      319.97     23.65 o 
  -2   1   5       19.23       29.39     12.22 o 
  -1   1   5      175.32      187.36     13.61 o 
   0   1   5     1031.02      893.89     40.17 o 
   1   1   5        2.22        3.27      5.82 o 
   2   1   5       80.05       59.54      7.43 o 
   3   1   5      108.48      101.39     10.79 o 
   4   1   5       61.59       91.84     11.71 o 
   5   1   5      410.67      337.28     18.40 o 
   6   1   5       38.56       42.76     13.68 o 
   7   1   5       38.44       45.84     16.51 o 
   8   1   5       19.14        5.83     15.67 o 
   9   1   5       37.24       22.36     17.07 o 
  10   1   5      918.50      847.39     36.64 o 
  11   1   5      103.02       81.63     20.66 o 
  12   1   5       35.01       43.99     24.11 o 
  13   1   5        0.19        4.92     25.38 o 
 -16   2   5      745.36      858.83     71.42 o 
 -15   2   5       41.33       71.58     54.01 o 
 -14   2   5      404.86      459.76     88.46 o 
 -13   2   5       14.78       65.69     27.27 o 
 -12   2   5      321.35      346.80     37.45 o 
 -11   2   5      134.87      124.54     28.79 o 
 -10   2   5     5188.72     4881.55    161.63 o 
  -9   2   5       43.43       68.90     25.32 o 
  -8   2   5      613.50      623.80     50.48 o 
  -7   2   5       44.85       55.25     14.51 o 
  -6   2   5     1123.79      967.98     37.25 o 
  -5   2   5      290.45      299.37     23.20 o 
  -4   2   5      427.18      374.47     26.91 o 
  -3   2   5      428.19      430.86     26.58 o 
  -2   2   5     9087.44     8681.75    220.63 o 
  -1   2   5      666.23      643.65     33.50 o 
   0   2   5     2299.26     2442.29     89.19 o 
   1   2   5       51.65       45.76      6.71 o 
   2   2   5      731.85      599.34     20.98 o 
   3   2   5     1853.07     1474.03     50.80 o 
   4   2   5     5602.68     5230.34    107.96 o 
   5   2   5     3004.30     2578.92     58.90 o 
   6   2   5      319.50      303.23     19.27 o 
   7   2   5      106.61      112.49     17.11 o 
   8   2   5       58.51       60.50     17.24 o 
   9   2   5     6111.46     5406.50    122.92 o 
  10   2   5        8.34       12.28     17.51 o 
  11   2   5      458.18      423.07     46.98 o 
  12   2   5        4.53       -4.39     23.95 o 
  13   2   5       83.08      101.50     30.72 o 
 -16   3   5      312.30      375.38     67.10 o 
 -15   3   5       63.60       99.03     37.68 o 
 -14   3   5      126.59      132.22     31.62 o 
 -13   3   5       89.68      122.44     29.90 o 
 -12   3   5       24.14        9.65     39.66 o 
 -11   3   5      666.66      635.40     46.04 o 
 -10   3   5       11.15      -17.27     22.72 o 
  -9   3   5      414.88      362.89     68.27 o 
  -8   3   5       69.96       86.65     18.51 o 
  -7   3   5      123.89       90.53     17.84 o 
  -6   3   5      163.72      181.84     18.29 o 
  -5   3   5      115.49      114.64     15.82 o 
  -4   3   5     3448.28     3267.60     92.26 o 
  -3   3   5     2552.72     2430.03     70.44 o 
  -2   3   5     1842.51     1833.11     59.76 o 
  -1   3   5      408.02      387.90     16.05 o 
   0   3   5       42.16       41.49      8.10 o 
   1   3   5        0.62       -5.35      5.35 o 
   2   3   5      274.60      216.13     11.94 o 
   3   3   5     1773.38     1588.43     41.81 o 
   4   3   5       47.79       28.53     10.58 o 
   5   3   5     2465.48     2365.39     55.86 o 
   6   3   5      585.17      601.66     25.89 o 
   7   3   5        1.09       19.39     15.22 o 
   8   3   5     1124.11     1042.51     38.08 o 
   9   3   5      806.29      796.61     35.24 o 
  10   3   5      195.64      185.42     27.09 o 
  11   3   5       12.39        7.35     23.11 o 
  12   3   5       81.39      105.64     31.25 o 
  13   3   5       82.89       86.53     39.03 o 
 -16   4   5      343.51      440.63     81.52 o 
 -15   4   5      360.62      416.21     77.81 o 
 -14   4   5      114.32      127.08     32.18 o 
 -13   4   5      176.22      241.01     50.31 o 
 -12   4   5       53.51       44.76     26.85 o 
 -11   4   5     1013.53      963.31     87.16 o 
 -10   4   5      409.81      356.44     67.24 o 
  -9   4   5      992.38      904.84     59.07 o 
  -8   4   5       36.72       47.23     19.75 o 
  -7   4   5     3767.46     3591.42    104.25 o 
  -6   4   5       16.13        3.07     14.54 o 
  -5   4   5      460.94      442.68     25.14 o 
  -4   4   5      960.04     1143.37     41.47 o 
  -3   4   5    13036.04    12637.13    332.08 o 
  -2   4   5      122.95      136.56     11.67 o 
  -1   4   5       59.21       61.22      8.99 o 
   0   4   5      792.22      664.89     19.77 o 
   1   4   5     2090.92     1862.34     42.82 o 
   2   4   5     1160.02      945.96     29.78 o 
   3   4   5      459.94      363.72     21.60 o 
   4   4   5     2932.32     2749.02     73.28 o 
   5   4   5      187.74      259.03     18.94 o 
   6   4   5       10.30        4.05     13.92 o 
   7   4   5     1023.22      909.61     33.89 o 
   8   4   5      135.46      157.42     19.72 o 
   9   4   5      402.52      351.48     33.83 o 
  10   4   5       54.55       28.49     25.17 o 
  11   4   5        7.87       31.13     26.63 o 
  12   4   5      272.13      267.79     36.17 o 
  13   4   5        0.11       43.98     31.11 o 
 -15   5   5      255.60      296.59     50.02 o 
 -14   5   5        0.86      -14.27     26.42 o 
 -13   5   5        0.47       -6.10     25.81 o 
 -12   5   5      127.80      136.99     29.69 o 
 -11   5   5        6.65        2.51     22.30 o 
 -10   5   5     1034.77      952.28     51.90 o 
  -9   5   5      342.86      374.29     30.13 o 
  -8   5   5      458.79      441.12     30.98 o 
  -7   5   5       54.43       61.56     21.90 o 
  -6   5   5     1502.82     1369.71     50.19 o 
  -5   5   5     2958.54     2902.29     85.46 o 
  -4   5   5      493.18      553.53     38.73 o 
  -3   5   5       31.36       44.61     11.22 o 
  -2   5   5       41.11       42.73     10.49 o 
  -1   5   5     4587.55     4360.17    161.79 o 
   0   5   5     1845.56     1700.91     41.47 o 
   1   5   5       10.43        2.30      7.75 o 
   2   5   5        0.06        4.45     17.57 o 
   3   5   5     1392.85     1242.78     38.72 o 
   4   5   5      815.16      935.41     31.80 o 
   5   5   5     2091.09     1935.99     52.72 o 
   6   5   5      446.21      433.45     24.43 o 
   7   5   5      244.98      247.36     27.26 o 
   8   5   5     3186.99     2927.08     84.91 o 
   9   5   5      168.91      177.36     30.12 o 
  10   5   5       24.59       40.97     26.70 o 
  11   5   5       99.37      118.30     30.55 o 
  12   5   5      155.65      178.10     35.22 o 
  13   5   5        7.21       -9.19     28.88 o 
 -15   6   5       56.96       71.37     32.32 o 
 -14   6   5      121.17      160.57     34.51 o 
 -13   6   5      262.28      297.72     37.98 o 
 -12   6   5        2.91      -10.93     24.41 o 
 -11   6   5      181.33      269.75     33.35 o 
 -10   6   5     1086.07      971.17     53.71 o 
  -9   6   5      115.86       92.66     23.11 o 
  -8   6   5        7.73        7.13     20.92 o 
  -7   6   5       37.38       38.47     20.88 o 
  -6   6   5     4573.08     4305.33    122.63 o 
  -5   6   5      546.65      581.03     32.66 o 
  -4   6   5        2.39       -5.33     11.49 o 
  -3   6   5      186.44      194.44     15.37 o 
  -2   6   5        5.55       17.95     10.64 o 
  -1   6   5      238.03      290.31     16.55 o 
   0   6   5     2024.33     2006.07     55.20 o 
   1   6   5     1552.49     1425.03     38.72 o 
   2   6   5     1516.98     1495.96     57.55 o 
   3   6   5     2605.13     2568.24     79.61 o 
   4   6   5     2063.56     2132.32     55.33 o 
   5   6   5      182.27      179.50     18.73 o 
   6   6   5      681.24      700.15     37.67 o 
   7   6   5      104.33      128.52     24.13 o 
   8   6   5      190.21      191.25     26.19 o 
   9   6   5      136.69      117.24     25.02 o 
  10   6   5      104.14       95.41     29.36 o 
  11   6   5      153.52      125.60     37.41 o 
  12   6   5       42.69       84.18     32.69 o 
  13   6   5        0.43       26.07     33.40 o 
 -15   7   5        9.65       12.28     27.57 o 
 -14   7   5      126.52      221.51     38.82 o 
 -13   7   5        1.40       38.42     25.71 o 
 -12   7   5       99.02      135.22     37.79 o 
 -11   7   5      446.69      401.75     39.30 o 
 -10   7   5       67.40       78.41     26.33 o 
  -9   7   5     2936.56     2861.58    134.28 o 
  -8   7   5      122.41      118.07     24.83 o 
  -7   7   5     1130.97     1021.69     46.58 o 
  -6   7   5      110.42      124.73     22.16 o 
  -5   7   5     1434.78     1282.30     43.06 o 
  -4   7   5     2686.69     2826.06     75.32 o 
  -3   7   5      256.09      298.11     18.84 o 
  -2   7   5     1859.09     1927.48     67.33 o 
  -1   7   5     2922.27     3030.26     70.42 o 
   0   7   5     3299.99     3319.02     85.72 o 
   1   7   5     8063.75     7812.24    189.79 o 
   2   7   5      193.47      240.16     19.27 o 
   3   7   5      972.68      998.55     39.12 o 
   4   7   5      815.13      765.89     33.40 o 
   5   7   5       29.27       56.58     21.32 o 
   6   7   5     1855.96     1777.51     61.44 o 
   7   7   5       37.52       33.61     22.01 o 
   8   7   5      363.11      394.48     31.92 o 
   9   7   5      688.47      680.58     40.43 o 
  10   7   5        0.42       -4.08     25.74 o 
  11   7   5        4.13      -18.75     28.27 o 
  12   7   5        7.60       -6.53     38.82 o 
  13   7   5       48.98       35.89     34.55 o 
 -15   8   5        1.73       62.70     48.32 o 
 -14   8   5      142.23      224.27    111.14 o 
 -13   8   5      168.54      156.28     32.48 o 
 -12   8   5      247.87      241.18     34.58 o 
 -11   8   5       17.13       28.26     34.91 o 
 -10   8   5      185.03      194.48     27.45 o 
  -9   8   5        9.45        4.61     21.07 o 
  -8   8   5       49.99       75.55     24.51 o 
  -7   8   5     1918.10     1779.31     65.14 o 
  -6   8   5       64.76       56.58     21.88 o 
  -5   8   5     2296.51     2279.88     65.54 o 
  -4   8   5      135.91      193.96     19.09 o 
  -3   8   5     5953.55     6236.87    152.58 o 
  -2   8   5      516.65      569.67     26.67 o 
  -1   8   5     2760.23     2824.35     89.73 o 
   0   8   5        0.04       20.29     12.24 o 
   1   8   5      671.25      694.50     30.86 o 
   2   8   5       52.58       48.51     13.14 o 
   3   8   5     3251.26     3299.51     90.50 o 
   4   8   5     1280.77     1121.77     41.69 o 
   5   8   5       12.88      -19.25     26.05 o 
   6   8   5      362.93      410.18     28.06 o 
   7   8   5        7.07       12.74     25.95 o 
   8   8   5      704.86      696.08     36.53 o 
   9   8   5       70.91       82.94     22.13 o 
  10   8   5       36.38       62.83     31.18 o 
  11   8   5        0.88       37.22     25.91 o 
  12   8   5      263.99      291.66     39.64 o 
  13   8   5        8.03      -33.23     33.23 o 
 -15   9   5        2.19       63.92     76.00 o 
 -14   9   5       25.65       86.91     31.70 o 
 -13   9   5        1.64       39.22     28.58 o 
 -12   9   5        7.64       -1.56     26.34 o 
 -11   9   5       33.22       38.16     39.92 o 
 -10   9   5      259.98      300.57     31.67 o 
  -9   9   5        0.40        2.64     21.75 o 
  -8   9   5      137.76      147.76     25.93 o 
  -7   9   5      184.23      174.02     26.81 o 
  -6   9   5      149.44      152.12     24.96 o 
  -5   9   5     2155.93     2029.21     61.74 o 
  -4   9   5      225.87      252.48     21.66 o 
  -3   9   5      334.02      278.56     20.98 o 
  -2   9   5     6423.39     6687.27    147.42 o 
  -1   9   5      135.61      178.59     14.32 o 
   0   9   5       28.06       66.27     14.93 o 
   1   9   5        0.31      -11.22     13.52 o 
   2   9   5      721.83      678.57     33.97 o 
   3   9   5      522.77      471.93     41.77 o 
   4   9   5      670.96      534.30     30.57 o 
   5   9   5     3937.77     3524.17     89.20 o 
   6   9   5     1573.20     1440.89     48.88 o 
   7   9   5      401.89      412.25     29.13 o 
   8   9   5     1291.32     1196.72     46.96 o 
   9   9   5        2.42       16.48     40.56 o 
  10   9   5      202.48      239.07     40.46 o 
  11   9   5       47.13       87.70     29.57 o 
  12   9   5        2.56       21.98     27.28 o 
 -14  10   5      646.57      689.22     74.31 o 
 -13  10   5      148.59      144.98     34.42 o 
 -12  10   5      357.75      400.75     72.18 o 
 -11  10   5        1.72      -10.93     25.21 o 
 -10  10   5     2594.23     2252.02    105.82 o 
  -9  10   5       48.01       29.80     23.62 o 
  -8  10   5     1004.61      917.97     56.33 o 
  -7  10   5      887.00      855.72     46.46 o 
  -6  10   5       10.37       -8.23     22.89 o 
  -5  10   5       29.79       -5.08     18.97 o 
  -4  10   5     1930.89     1762.10     56.39 o 
  -3  10   5      588.64      611.03     30.89 o 
  -2  10   5      219.89      218.33     16.91 o 
  -1  10   5        8.14        8.71     11.06 o 
   0  10   5     1587.51     1458.44     49.51 o 
   1  10   5      300.73      300.40     23.53 o 
   2  10   5      352.87      327.84     24.94 o 
   3  10   5      885.76      781.37     43.90 o 
   4  10   5      540.85      517.98     72.02 o 
   5  10   5       38.16       40.69     20.91 o 
   6  10   5     2124.82     1819.00     61.75 o 
   7  10   5      307.94      321.99     29.17 o 
   8  10   5        2.36       14.84     20.64 o 
   9  10   5      646.03      684.35     41.68 o 
  10  10   5        0.03       34.49     23.83 o 
  11  10   5       17.23       46.44     29.07 o 
  12  10   5       16.87       55.05     36.50 o 
 -14  11   5       46.25       99.71     47.48 o 
 -13  11   5        1.86       -9.31     42.41 o 
 -12  11   5        0.09       46.25     28.42 o 
 -11  11   5        8.15        2.32     26.04 o 
 -10  11   5       27.27       57.24     41.75 o 
  -9  11   5       46.83       78.02     26.11 o 
  -8  11   5       67.35       77.38     25.39 o 
  -7  11   5      191.07      194.46     28.05 o 
  -6  11   5      238.24      295.86     30.93 o 
  -5  11   5     1110.14     1069.65     45.06 o 
  -4  11   5       11.62       44.92     19.49 o 
  -3  11   5        1.73       26.15     17.15 o 
  -2  11   5      449.52      427.31     23.57 o 
  -1  11   5     1205.61     1144.93     44.65 o 
   0  11   5      500.76      475.90     29.03 o 
   1  11   5      235.33      244.23     22.47 o 
   2  11   5      376.63      407.50     29.19 o 
   3  11   5     1335.39     1260.78     58.70 o 
   4  11   5       26.05       13.65     14.09 o 
   5  11   5       14.43        9.68     14.24 o 
   6  11   5     1715.90     1529.68     56.91 o 
   7  11   5       47.94       36.71     21.58 o 
   8  11   5      313.31      310.82     31.30 o 
   9  11   5        8.12       43.87     23.24 o 
  10  11   5      123.27      128.82     32.03 o 
  11  11   5       89.89       92.52     30.55 o 
  12  11   5      247.48      138.90     41.43 o 
 -14  12   5      431.30      634.44     96.42 o 
 -13  12   5        0.97       15.24     44.77 o 
 -12  12   5       62.08      157.18     48.68 o 
 -11  12   5       19.95       23.11     27.15 o 
 -10  12   5      272.61      313.52     33.71 o 
  -9  12   5      158.00      104.10     27.63 o 
  -8  12   5      194.09      234.26     31.18 o 
  -7  12   5     4704.11     4567.43    135.65 o 
  -6  12   5      554.38      617.68     39.88 o 
  -5  12   5     2361.76     2184.31     68.29 o 
  -4  12   5     1158.34     1053.66     45.20 o 
  -3  12   5        1.53      -19.48     19.48 o 
  -2  12   5      224.39      197.91     23.66 o 
  -1  12   5      165.25      131.04     21.58 o 
   0  12   5     2082.91     1884.14     61.59 o 
   1  12   5      622.45      534.97     30.53 o 
   2  12   5        1.05        8.24     22.46 o 
   3  12   5        0.46      -20.84     20.84 o 
   4  12   5       47.75       23.79     19.89 o 
   5  12   5      950.73      841.46     42.38 o 
   6  12   5     2019.99     1906.39     75.68 o 
   7  12   5        7.45       -9.42     21.07 o 
   8  12   5      314.76      314.02     31.13 o 
   9  12   5       53.80       59.18     37.32 o 
  10  12   5       56.22       71.05     26.45 o 
  11  12   5       11.85       29.99     38.14 o 
 -13  13   5        4.66       81.90    104.02 o 
 -12  13   5      490.58      482.20     81.42 o 
 -11  13   5       84.72       57.55     39.25 o 
 -10  13   5       23.82        6.29     24.43 o 
  -9  13   5       23.65       15.21     25.01 o 
  -8  13   5       54.43       50.50     26.26 o 
  -7  13   5      548.82      520.99     39.69 o 
  -6  13   5      775.91      731.03     54.28 o 
  -5  13   5        7.04       25.22     20.09 o 
  -4  13   5     2702.61     2715.48     71.41 o 
  -3  13   5      260.92      257.71     26.02 o 
  -2  13   5     1188.50     1217.98     49.53 o 
  -1  13   5      104.22       97.28     22.17 o 
   0  13   5      224.32      235.77     24.68 o 
   1  13   5     2069.67     1789.80     71.92 o 
   2  13   5     2034.74     1789.05     72.07 o 
   3  13   5      366.14      330.99     34.05 o 
   4  13   5      100.28       99.17     27.00 o 
   5  13   5      711.26      675.66     39.49 o 
   6  13   5      229.89      250.99     29.31 o 
   7  13   5        0.17       -1.21     21.36 o 
   8  13   5       33.59       12.27     25.66 o 
   9  13   5       39.25       19.07     37.12 o 
  10  13   5        0.07       15.14     39.65 o 
  11  13   5      622.64      839.71     81.05 o 
 -13  14   5        9.11       50.57     64.75 o 
 -12  14   5        7.68       65.47     46.65 o 
 -11  14   5       20.90       42.89     36.81 o 
 -10  14   5      384.31      491.88     62.29 o 
  -9  14   5       34.48       25.06     25.92 o 
  -8  14   5      630.44      729.59     46.97 o 
  -7  14   5      114.83       97.98     27.31 o 
  -6  14   5      155.93      203.13     28.62 o 
  -5  14   5        1.81        9.48     21.66 o 
  -4  14   5     3790.58     3727.30    103.27 o 
  -3  14   5       85.09      130.92     21.54 o 
  -2  14   5     2511.74     2390.18     73.95 o 
  -1  14   5       26.47       39.52     18.37 o 
   0  14   5     2010.18     1809.18     57.65 o 
   1  14   5      180.88      160.53     29.03 o 
   2  14   5      150.11      184.79     29.09 o 
   3  14   5      152.80      149.63     29.19 o 
   4  14   5       66.53       38.85     41.24 o 
   5  14   5        9.73       27.09     22.74 o 
   6  14   5       33.83       15.70     23.07 o 
   7  14   5      440.63      393.38     34.06 o 
   8  14   5        0.01        0.74     26.11 o 
   9  14   5       64.95       71.35     28.11 o 
  10  14   5       14.42       65.48     30.68 o 
  11  14   5       18.44       72.22    134.81 o 
 -12  15   5       14.55       22.75    133.13 o 
 -11  15   5        0.02       24.76     37.94 o 
 -10  15   5        1.60      -14.25     35.26 o 
  -9  15   5      637.97      605.13     57.35 o 
  -8  15   5      116.65      131.91     28.47 o 
  -7  15   5      140.46      175.22     29.83 o 
  -6  15   5       41.68       33.12     25.04 o 
  -5  15   5       60.97       45.83     20.34 o 
  -4  15   5      685.64      633.76     36.53 o 
  -3  15   5      782.49      893.76     42.97 o 
  -2  15   5      299.02      298.79     27.92 o 
  -1  15   5      521.61      536.64     32.28 o 
   0  15   5       31.34       25.44     19.29 o 
   1  15   5      775.19      721.05     54.95 o 
   2  15   5        7.13       -4.10     22.34 o 
   3  15   5      814.68      718.46     48.35 o 
   4  15   5      402.56      364.86     37.64 o 
   5  15   5      614.91      552.61     37.82 o 
   6  15   5       60.23       54.04     24.03 o 
   7  15   5      125.72      123.33     27.18 o 
   8  15   5       65.03       74.02     27.33 o 
   9  15   5        3.38       36.45     46.19 o 
  10  15   5        1.92       64.91     65.40 o 
 -12  16   5        0.88       42.70     46.35 o 
 -11  16   5      602.11      611.95     85.57 o 
 -10  16   5       51.50       93.30     42.41 o 
  -9  16   5      175.66      145.89     42.29 o 
  -8  16   5        1.01        2.31     33.91 o 
  -7  16   5      878.53      872.11     51.01 o 
  -6  16   5      262.13      302.26     38.40 o 
  -5  16   5     1020.20     1031.83     47.30 o 
  -4  16   5       45.12       73.91     31.29 o 
  -3  16   5      409.96      354.38     30.48 o 
  -2  16   5        4.95        0.27     19.38 o 
  -1  16   5       83.58       89.93     21.60 o 
   0  16   5      574.91      513.87     37.03 o 
   1  16   5     1395.80     1042.08     76.31 o 
   2  16   5     1835.67     1534.17     68.00 o 
   3  16   5        0.32       18.32     26.13 o 
   4  16   5      509.84      462.17     41.82 o 
   5  16   5      379.54      307.64     31.15 o 
   6  16   5     1407.58     1255.05     55.07 o 
   7  16   5        5.29       40.32     31.28 o 
   8  16   5       71.68       68.26     47.02 o 
   9  16   5       24.75       24.69     46.61 o 
  10  16   5      201.13      361.95     96.78 o 
 -11  17   5       56.34       83.08     48.66 o 
 -10  17   5      340.06      306.44     50.83 o 
  -9  17   5        6.00       15.84     57.94 o 
  -8  17   5      869.92      873.71     68.25 o 
  -7  17   5      232.03      186.92     66.30 o 
  -6  17   5        0.49       56.31    107.70 o 
  -5  17   5       91.16       59.57     22.11 o 
  -4  17   5        0.06      -12.55     20.18 o 
  -3  17   5      129.95      123.61     28.01 o 
  -2  17   5      280.96      234.97     26.70 o 
  -1  17   5       18.63       39.22     20.04 o 
   0  17   5        4.08       26.00     27.29 o 
   1  17   5      410.78      400.92     37.84 o 
   2  17   5       63.06       62.59     57.31 o 
   3  17   5      276.71      260.76     34.63 o 
   4  17   5      121.15       57.09     30.62 o 
   5  17   5       29.27       61.35     22.54 o 
   6  17   5       80.36       83.70     30.05 o 
   7  17   5     1205.74     1184.65     67.32 o 
   8  17   5       13.24        6.10     30.87 o 
   9  17   5       55.71       45.43     35.18 o 
 -10  18   5        0.22        3.87     54.44 o 
  -9  18   5      173.92      240.05     77.09 o 
  -8  18   5      213.15      190.72    160.44 o 
  -7  18   5      590.51      646.15     89.28 o 
  -6  18   5      732.77      658.27     87.69 o 
  -5  18   5      115.57      189.30     67.40 o 
  -4  18   5      368.47      314.53     30.26 o 
  -3  18   5     1566.23     1526.59     55.93 o 
  -2  18   5      405.79      403.60     31.82 o 
  -1  18   5      422.21      402.92     46.28 o 
   0  18   5      167.13      149.39     38.88 o 
   1  18   5      219.04      217.69     33.39 o 
   2  18   5      685.66      658.63     49.44 o 
   3  18   5      168.86      179.62     49.03 o 
   4  18   5      208.59      183.72     35.15 o 
   5  18   5       17.28       17.05     24.23 o 
   6  18   5       76.91      126.83     36.46 o 
   7  18   5      434.00      459.12     47.06 o 
   8  18   5      311.77      307.17     40.50 o 
 -10  19   5        0.14       90.44     83.34 o 
  -9  19   5      775.52      863.11    200.70 o 
  -8  19   5        1.06       72.74     67.58 o 
  -7  19   5       78.42      216.95     71.46 o 
  -6  19   5       56.82       94.33     56.02 o 
  -5  19   5        2.92        8.62     50.41 o 
  -4  19   5       33.09       61.92     43.17 o 
  -3  19   5       68.29      106.86     23.88 o 
  -2  19   5       11.59       36.57     46.35 o 
  -1  19   5        0.72       18.68     26.67 o 
   0  19   5       30.07       19.51     32.18 o 
   1  19   5      141.57      112.61     30.54 o 
   2  19   5      490.17      438.90     41.92 o 
   3  19   5      101.69       68.28     32.43 o 
   4  19   5       27.10       49.38     30.95 o 
   5  19   5      185.23      138.29     40.81 o 
   6  19   5      262.08      342.11     43.13 o 
   7  19   5      482.44      488.54     48.04 o 
  -9  20   5      276.28      533.30    123.00 o 
  -8  20   5       59.05      193.27     71.69 o 
  -7  20   5      122.86      227.48     75.72 o 
  -6  20   5      645.21      655.32    107.36 o 
  -5  20   5      300.11      318.45     89.72 o 
  -4  20   5      418.50      317.78     57.70 o 
  -3  20   5        1.50       32.93     39.72 o 
  -2  20   5        2.94       43.33     29.70 o 
  -1  20   5       14.40       55.52     29.09 o 
   0  20   5        2.38       -2.05     26.26 o 
   1  20   5      257.50      280.27     38.95 o 
   2  20   5      177.01      169.32     35.65 o 
   3  20   5        4.13        4.72     30.09 o 
   4  20   5      185.99      170.74     38.34 o 
   5  20   5      118.49      123.99     65.08 o 
   6  20   5      254.83      311.39     42.75 o 
  -8  21   5       62.64      199.83     97.91 o 
  -7  21   5      188.95      286.84     81.53 o 
  -6  21   5      394.79      549.87     95.19 o 
  -5  21   5       79.43       72.60     93.15 o 
  -4  21   5       47.29      119.62     57.21 o 
  -3  21   5      424.72      418.46     54.63 o 
  -2  21   5      265.82      263.14     69.31 o 
  -1  21   5      634.08      560.06     65.54 o 
   0  21   5      675.80      546.63     56.25 o 
   1  21   5        1.39        3.61     31.00 o 
   2  21   5        7.91       59.82     33.91 o 
   3  21   5      520.57      508.00     84.64 o 
   4  21   5       48.54       52.35     34.37 o 
   5  21   5      218.00      265.89     41.83 o 
  -6  22   5      261.17      343.10    157.81 o 
  -5  22   5      283.45      363.02    143.73 o 
  -4  22   5      179.39      318.02     64.38 o 
  -3  22   5      102.46      117.95     47.61 o 
  -2  22   5     1035.10      877.12     79.49 o 
  -1  22   5       19.89        0.98     55.75 o 
   0  22   5      838.36      613.48     89.40 o 
   1  22   5        3.28       -2.14     31.57 o 
   2  22   5      205.43      190.11     38.94 o 
   3  22   5      255.67      257.07     42.11 o 
   4  22   5        0.45       74.89     43.43 o 
  -4  23   5      107.46      362.77    231.54 o 
  -3  23   5      206.82      251.86     68.50 o 
  -2  23   5       37.54       12.07     48.54 o 
  -1  23   5      125.50      143.65     58.46 o 
   0  23   5      292.98      235.70     44.50 o 
   1  23   5       89.52       72.45     50.63 o 
   2  23   5      828.84      765.29    141.19 o 
 -16   0   6      287.29      270.68     72.35 o 
 -15   0   6      458.08      540.14     81.13 o 
 -14   0   6       71.24      149.96     52.43 o 
 -13   0   6       15.41      -35.44     35.44 o 
 -12   0   6      653.01      838.17     69.18 o 
 -11   0   6     1123.28      954.30    109.91 o 
 -10   0   6       15.92        1.30     29.90 o 
  -9   0   6      379.27      447.51     47.73 o 
  -8   0   6     1358.87     1363.74     75.82 o 
  -7   0   6      658.39      443.54     75.85 o 
  -6   0   6      861.18      747.96    135.87 o 
  -5   0   6     1108.69      936.02     54.09 o 
  -4   0   6        5.50        8.47     22.15 o 
  -3   0   6      513.75      443.24     44.67 o 
  -2   0   6     1204.70     1234.76     56.50 o 
  -1   0   6      226.81      244.00     39.70 o 
   0   0   6      247.06      254.80     24.77 o 
   1   0   6     8721.89     7888.93    201.02 o 
   2   0   6      794.01      786.43     31.30 o 
   3   0   6     2609.31     2406.11     96.02 o 
   4   0   6       70.75       69.80     16.33 o 
   5   0   6      662.60      583.55     33.30 o 
   6   0   6        0.29        4.61     20.61 o 
   7   0   6        0.20        1.89     22.31 o 
   8   0   6       10.52       -3.15     33.02 o 
   9   0   6      792.75      812.79     51.11 o 
  10   0   6      139.07      162.57     35.54 o 
  11   0   6      656.42      665.32     50.09 o 
  12   0   6       82.34       53.96     53.17 o 
  13   0   6       32.38       44.85    111.82 o 
 -16   1   6       45.97       95.39     42.25 o 
 -15   1   6      636.96      753.32    102.97 o 
 -14   1   6       27.60      -33.94     33.94 o 
 -13   1   6      292.62      315.70     37.14 o 
 -12   1   6     1525.57     1451.86     68.18 o 
 -11   1   6     3221.42     3010.24    109.76 o 
 -10   1   6     1974.51     1837.66     76.19 o 
  -9   1   6      324.74      336.19     33.70 o 
  -8   1   6       12.99       17.11     19.66 o 
  -7   1   6      291.43      226.69     25.12 o 
  -6   1   6     4316.86     3730.84    154.90 o 
  -5   1   6       75.43       38.48     16.56 o 
  -4   1   6     2129.19     1785.11     64.46 o 
  -3   1   6       83.01      105.29     10.67 o 
  -2   1   6        4.13       11.20     12.62 o 
  -1   1   6      782.28      760.40     29.82 o 
   0   1   6     5779.30     5338.01    124.76 o 
   1   1   6       32.03       10.37      7.30 o 
   2   1   6      361.43      326.31     14.98 o 
   3   1   6     3164.04     2757.21     69.43 o 
   4   1   6     1657.69     1527.54     43.30 o 
   5   1   6     1690.64     1611.78     42.87 o 
   6   1   6        9.32       31.78     15.42 o 
   7   1   6       27.16       18.38     15.63 o 
   8   1   6      105.18      100.68     18.17 o 
   9   1   6      804.79      789.14     35.17 o 
  10   1   6      592.46      534.11     30.60 o 
  11   1   6        1.88        1.20     22.69 o 
  12   1   6      225.31      182.09     31.05 o 
  13   1   6        7.64       31.76     34.46 o 
 -16   2   6      267.74      384.42     68.63 o 
 -15   2   6      386.12      366.84     43.36 o 
 -14   2   6      287.57      294.22     39.92 o 
 -13   2   6       36.12       52.76     26.79 o 
 -12   2   6      125.85      131.22     29.82 o 
 -11   2   6      342.89      269.91     33.41 o 
 -10   2   6      907.40      958.51     53.12 o 
  -9   2   6      753.66      756.42     58.88 o 
  -8   2   6      575.34      522.38     55.27 o 
  -7   2   6      183.87      196.56     24.94 o 
  -6   2   6       27.13       26.95     14.40 o 
  -5   2   6      154.00      118.68     14.71 o 
  -4   2   6      245.74      260.08     21.21 o 
  -3   2   6       69.21       60.99     11.98 o 
  -2   2   6      749.11      653.07     28.46 o 
  -1   2   6      911.26      816.39     41.82 o 
   0   2   6       19.81       26.15      8.93 o 
   1   2   6       80.91       59.35      8.25 o 
   2   2   6     1904.47     1649.42     38.54 o 
   3   2   6       17.23        9.59      6.70 o 
   4   2   6      198.08      224.82     15.85 o 
   5   2   6       20.86       21.51     12.99 o 
   6   2   6     1207.04     1137.29     36.51 o 
   7   2   6       62.05       74.80     17.42 o 
   8   2   6      220.69      223.39     21.43 o 
   9   2   6       18.42       -5.40     16.99 o 
  10   2   6       11.94      -20.78     20.78 o 
  11   2   6       53.89       78.91     25.45 o 
  12   2   6      309.48      331.83     36.41 o 
  13   2   6        7.52       -9.87     28.57 o 
 -16   3   6      474.16      455.72     55.41 o 
 -15   3   6        3.31       16.01     40.08 o 
 -14   3   6      194.09      246.22     37.20 o 
 -13   3   6      561.70      583.42     69.10 o 
 -12   3   6      180.53      201.26     32.48 o 
 -11   3   6        7.78      -23.35     23.35 o 
 -10   3   6     2061.86     1898.05     97.43 o 
  -9   3   6       70.28       40.36     34.33 o 
  -8   3   6      283.65      333.76     32.17 o 
  -7   3   6        1.82        6.20     16.72 o 
  -6   3   6     4089.70     3883.22    110.00 o 
  -5   3   6      444.06      463.30     26.12 o 
  -4   3   6       77.72       76.51     13.51 o 
  -3   3   6      478.64      503.55     24.91 o 
  -2   3   6      196.83      229.82     14.89 o 
  -1   3   6     1339.08     1246.23     43.31 o 
   0   3   6        5.25       -2.21      8.25 o 
   1   3   6      172.53      174.02     11.09 o 
   2   3   6      674.02      538.04     21.86 o 
   3   3   6      122.23      134.97     12.47 o 
   4   3   6      459.67      406.14     19.86 o 
   5   3   6     1407.29     1297.01     38.18 o 
   6   3   6      263.12      260.75     19.92 o 
   7   3   6     1457.93     1371.29     43.81 o 
   8   3   6     1368.97     1179.46     40.77 o 
   9   3   6      662.21      709.58     39.37 o 
  10   3   6       49.88       40.75     23.75 o 
  11   3   6       61.15       46.18     30.96 o 
  12   3   6       12.71       23.03     28.37 o 
  13   3   6       64.88       72.19     30.51 o 
 -16   4   6       80.60       64.81     36.56 o 
 -15   4   6       20.56       40.44     31.41 o 
 -14   4   6       88.83       67.90     30.14 o 
 -13   4   6        2.70        9.94     26.99 o 
 -12   4   6        6.94        4.73     26.25 o 
 -11   4   6        1.38        0.77     27.40 o 
 -10   4   6        0.02      -21.75     21.75 o 
  -9   4   6      321.67      324.27     35.18 o 
  -8   4   6       28.35       37.01     19.90 o 
  -7   4   6        0.01        6.93     19.23 o 
  -6   4   6     2938.58     3011.92     89.13 o 
  -5   4   6       28.10       24.12     14.29 o 
  -4   4   6      180.43      189.54     17.65 o 
  -3   4   6       19.29       13.50     10.08 o 
  -2   4   6      423.79      409.65     19.14 o 
  -1   4   6        2.76       12.96      9.57 o 
   0   4   6        5.55        2.58      8.24 o 
   1   4   6      861.72      703.75     22.28 o 
   2   4   6        2.46       -3.94      9.08 o 
   3   4   6      198.41      182.97     15.11 o 
   4   4   6        6.20        0.52     11.70 o 
   5   4   6      808.04      809.30     36.14 o 
   6   4   6        4.89       11.72     14.78 o 
   7   4   6       67.07       75.79     22.01 o 
   8   4   6      434.19      413.72     34.29 o 
   9   4   6      745.95      616.68     41.55 o 
  10   4   6       29.84       40.71     26.82 o 
  11   4   6       94.86       87.39     30.22 o 
  12   4   6       79.98       59.36     50.63 o 
  13   4   6      406.31      448.92     45.15 o 
 -15   5   6        4.55       35.10     39.16 o 
 -14   5   6      121.32      115.55     32.14 o 
 -13   5   6     1270.24     1203.87     65.08 o 
 -12   5   6       53.61       20.07     21.67 o 
 -11   5   6       22.65       24.11     26.79 o 
 -10   5   6      278.02      240.25     32.08 o 
  -9   5   6     6090.49     5710.91    206.00 o 
  -8   5   6       52.48       39.33     20.97 o 
  -7   5   6       12.76        7.81     20.01 o 
  -6   5   6        0.85        5.60     17.28 o 
  -5   5   6      863.29      783.67     36.02 o 
  -4   5   6     1201.78     1087.82     35.90 o 
  -3   5   6     3198.08     2910.73     75.28 o 
  -2   5   6       16.25        9.64     10.13 o 
  -1   5   6      908.11      836.53     32.56 o 
   0   5   6       79.89       61.17      9.05 o 
   1   5   6      898.09      760.86     23.05 o 
   2   5   6        2.51        6.94     12.34 o 
   3   5   6     2700.94     2483.44     64.42 o 
   4   5   6        7.17       14.79     12.01 o 
   5   5   6      320.62      291.86     20.37 o 
   6   5   6      351.04      366.54     29.62 o 
   7   5   6      248.58      253.00     26.84 o 
   8   5   6     1150.95     1089.83     52.72 o 
   9   5   6        2.63        6.55     31.52 o 
  10   5   6       80.37       70.66     28.14 o 
  11   5   6       14.00       -8.55     28.23 o 
  12   5   6       30.13       13.45     30.36 o 
  13   5   6       27.42       54.02     31.52 o 
 -15   6   6      296.51      307.74     47.46 o 
 -14   6   6       86.33        9.79     28.75 o 
 -13   6   6      687.59      590.95     60.33 o 
 -12   6   6        7.02      -14.40     25.24 o 
 -11   6   6      453.17      390.60     74.63 o 
 -10   6   6     1064.81     1002.79     75.49 o 
  -9   6   6      191.35      192.66     40.24 o 
  -8   6   6      354.39      397.24     40.20 o 
  -7   6   6     2791.53     2672.31    109.04 o 
  -6   6   6      471.97      509.00     31.41 o 
  -5   6   6      731.99      702.78     35.81 o 
  -4   6   6      251.74      234.77     17.32 o 
  -3   6   6     2389.00     2435.88     65.40 o 
  -2   6   6     1167.84     1011.60     34.41 o 
  -1   6   6     1815.01     1767.96     45.13 o 
   0   6   6     1871.60     1699.91     54.77 o 
   1   6   6      522.22      517.70     23.99 o 
   2   6   6     5845.44     5256.33    140.74 o 
   3   6   6       54.19       61.49     18.85 o 
   4   6   6      874.04      797.17     53.18 o 
   5   6   6      106.45      109.47     23.17 o 
   6   6   6     1596.85     1415.78     54.26 o 
   7   6   6      100.98       93.71     23.04 o 
   8   6   6     1669.37     1569.99     75.41 o 
   9   6   6      267.39      250.30     33.20 o 
  10   6   6     1238.14     1064.39     54.59 o 
  11   6   6        0.26      -28.33     28.33 o 
  12   6   6       54.48       91.54     33.33 o 
 -15   7   6       10.73       45.20     38.91 o 
 -14   7   6      307.20      386.59     55.66 o 
 -13   7   6      103.91      100.29     31.08 o 
 -12   7   6       44.54       59.52     27.08 o 
 -11   7   6      946.00      828.93     53.11 o 
 -10   7   6      923.14      813.30     51.76 o 
  -9   7   6      681.90      713.65     44.12 o 
  -8   7   6      852.63      845.29     51.78 o 
  -7   7   6     4149.86     3833.52    113.34 o 
  -6   7   6      855.08      923.83     44.32 o 
  -5   7   6      674.98      606.13     29.61 o 
  -4   7   6      255.54      270.73     19.55 o 
  -3   7   6        0.80       12.98     12.32 o 
  -2   7   6      279.36      261.33     17.78 o 
  -1   7   6      130.23      101.41     10.56 o 
   0   7   6       34.57       14.43     11.05 o 
   1   7   6      853.86      753.39     28.72 o 
   2   7   6      285.23      277.04     23.47 o 
   3   7   6     1738.32     1502.57     75.54 o 
   4   7   6      628.53      568.45     37.37 o 
   5   7   6        9.35        7.67     21.76 o 
   6   7   6        0.69       -6.47     20.75 o 
   7   7   6      123.84      130.55     25.28 o 
   8   7   6       46.45       40.96     23.11 o 
   9   7   6        9.64       -5.24     25.93 o 
  10   7   6       42.75       47.10     29.41 o 
  11   7   6       70.93      147.32     50.61 o 
  12   7   6       21.30       11.18     30.28 o 
 -15   8   6        2.53        0.96     41.57 o 
 -14   8   6      764.52      812.08     63.19 o 
 -13   8   6       13.62       20.13     29.22 o 
 -12   8   6       56.97       44.44     27.95 o 
 -11   8   6       19.53       10.19     26.24 o 
 -10   8   6     4845.75     4321.27    261.00 o 
  -9   8   6       12.46       10.76     36.32 o 
  -8   8   6      552.67      554.19     37.22 o 
  -7   8   6      726.44      685.68     40.24 o 
  -6   8   6      834.03      828.91     43.29 o 
  -5   8   6      282.16      280.58     22.58 o 
  -4   8   6      750.61      759.19     33.55 o 
  -3   8   6      691.53      636.27     30.37 o 
  -2   8   6       91.27       73.67     14.62 o 
  -1   8   6       70.23       55.96     11.22 o 
   0   8   6        6.24       18.88     10.09 o 
   1   8   6      121.95      109.98     15.01 o 
   2   8   6     1284.99     1111.58     37.11 o 
   3   8   6       23.04       27.34     15.65 o 
   4   8   6        0.41      -10.46     10.46 o 
   5   8   6     3293.75     2995.79     79.35 o 
   6   8   6      245.34      227.23     23.85 o 
   7   8   6      650.24      613.05     37.63 o 
   8   8   6       12.67        4.73     38.88 o 
   9   8   6     1076.71     1092.02     64.57 o 
  10   8   6       31.48       70.45     30.29 o 
  11   8   6        2.51       28.42     25.70 o 
  12   8   6      198.06      199.54     47.74 o 
 -15   9   6      210.96      204.09     86.36 o 
 -14   9   6       89.12      120.60     33.89 o 
 -13   9   6      478.31      517.19     55.87 o 
 -12   9   6       85.18       84.01     30.27 o 
 -11   9   6       27.92       47.24     27.86 o 
 -10   9   6      274.06      297.36     36.12 o 
  -9   9   6      487.06      456.03     35.39 o 
  -8   9   6       28.69       57.71     23.92 o 
  -7   9   6     1100.00      984.80     49.44 o 
  -6   9   6       99.88      100.66     24.47 o 
  -5   9   6      869.59      729.09     35.47 o 
  -4   9   6      353.81      331.56     23.66 o 
  -3   9   6       50.07       40.95     15.43 o 
  -2   9   6      338.96      344.43     19.80 o 
  -1   9   6       22.66       59.56     14.11 o 
   0   9   6     2552.99     2413.28     69.33 o 
   1   9   6      252.99      269.96     28.65 o 
   2   9   6       83.91       70.96     18.15 o 
   3   9   6       82.28       98.05     20.76 o 
   4   9   6      495.48      523.20     33.30 o 
   5   9   6       27.38       31.21     18.14 o 
   6   9   6     1554.05     1335.77     48.06 o 
   7   9   6      840.22      821.65     39.11 o 
   8   9   6       66.90       71.27     22.44 o 
   9   9   6      341.32      362.64     30.19 o 
  10   9   6        0.20       18.78     26.92 o 
  11   9   6        0.00      -14.07     27.61 o 
  12   9   6       95.42       97.66     46.35 o 
 -14  10   6        3.79      107.98     33.59 o 
 -13  10   6      100.71      190.59     43.93 o 
 -12  10   6       17.22       70.55     33.27 o 
 -11  10   6        1.13       25.48     26.88 o 
 -10  10   6       40.79      120.70     30.60 o 
  -9  10   6     1089.94      895.51     47.59 o 
  -8  10   6        9.35       -7.84     22.25 o 
  -7  10   6     4046.10     3661.66    111.69 o 
  -6  10   6       39.07       48.31     24.26 o 
  -5  10   6      232.73      258.04     24.31 o 
  -4  10   6       16.70       14.34     18.49 o 
  -3  10   6        7.90        8.58     20.69 o 
  -2  10   6       92.31       90.37     14.44 o 
  -1  10   6     1059.20      958.26     40.23 o 
   0  10   6       34.89       19.38     16.27 o 
   1  10   6     1179.39     1074.95     42.52 o 
   2  10   6       68.02       63.81     23.06 o 
   3  10   6       13.53       15.37     21.56 o 
   4  10   6      269.48      220.77     26.09 o 
   5  10   6       37.39       40.14     18.81 o 
   6  10   6     1603.36     1424.92     50.10 o 
   7  10   6       41.08       18.74     21.08 o 
   8  10   6     1115.89      978.82     51.78 o 
   9  10   6        9.88       20.27     27.23 o 
  10  10   6       16.33       39.40     27.57 o 
  11  10   6       32.88       79.41     30.50 o 
  12  10   6      216.48      270.76     47.27 o 
 -14  11   6      334.52      446.80     65.48 o 
 -13  11   6       52.30       39.50     41.18 o 
 -12  11   6      224.23      212.92     64.64 o 
 -11  11   6        8.29       21.17     40.47 o 
 -10  11   6      579.91      613.22     57.39 o 
  -9  11   6       32.46       11.91     24.23 o 
  -8  11   6      569.14      594.97     40.10 o 
  -7  11   6     1936.22     1751.97     67.11 o 
  -6  11   6      150.70      141.23     26.42 o 
  -5  11   6      322.46      313.71     26.97 o 
  -4  11   6     2711.03     2632.04     75.73 o 
  -3  11   6       17.90        0.54     17.04 o 
  -2  11   6     4890.34     4798.07    124.11 o 
  -1  11   6      594.81      632.30     33.67 o 
   0  11   6      449.43      436.94     29.08 o 
   1  11   6      999.62      926.08     40.16 o 
   2  11   6     1351.39     1295.75     69.16 o 
   3  11   6      219.73      205.38     27.69 o 
   4  11   6      388.93      380.30     30.57 o 
   5  11   6      341.10      363.09     30.68 o 
   6  11   6        8.87        9.48     25.04 o 
   7  11   6       83.12       84.99     26.81 o 
   8  11   6      363.82      316.23     31.97 o 
   9  11   6      326.32      375.63     47.69 o 
  10  11   6       19.54       43.17     28.14 o 
  11  11   6       80.85      107.12     41.46 o 
 -14  12   6      500.80      680.89     80.62 o 
 -13  12   6        0.60      -17.61     40.80 o 
 -12  12   6      348.27      406.07     44.05 o 
 -11  12   6        8.90       15.08     26.35 o 
 -10  12   6      688.23      773.25     64.21 o 
  -9  12   6      102.22       98.01     27.38 o 
  -8  12   6     1454.85     1271.76     58.82 o 
  -7  12   6        7.89       -0.96     23.12 o 
  -6  12   6       15.95       74.70     23.85 o 
  -5  12   6      900.16      872.33     41.19 o 
  -4  12   6     2964.34     2719.20     78.99 o 
  -3  12   6     1904.32     1779.24     60.00 o 
  -2  12   6      131.72       94.63     21.57 o 
  -1  12   6     1329.81     1132.34     46.38 o 
   0  12   6        0.18       -3.28     18.12 o 
   1  12   6     2812.47     2555.80     71.89 o 
   2  12   6       67.23       81.70     31.26 o 
   3  12   6     2632.18     2411.07     85.70 o 
   4  12   6       19.93       23.81     18.80 o 
   5  12   6       10.15       13.68     20.51 o 
   6  12   6        3.28       -3.81     21.64 o 
   7  12   6      146.12      132.22     25.85 o 
   8  12   6        3.83        8.93     22.44 o 
   9  12   6     1149.04     1040.32     51.23 o 
  10  12   6       18.57       22.51     47.86 o 
  11  12   6      366.36      345.48     39.80 o 
 -13  13   6      134.55      101.13     48.52 o 
 -12  13   6      665.42      717.28    144.06 o 
 -11  13   6      188.26      173.72     36.15 o 
 -10  13   6      125.51      105.26     27.62 o 
  -9  13   6        0.37       -2.55     24.66 o 
  -8  13   6      102.53       92.94     28.04 o 
  -7  13   6     1227.78     1114.60     53.69 o 
  -6  13   6      734.34      733.97     44.21 o 
  -5  13   6     1107.47     1075.30     47.89 o 
  -4  13   6      132.53      129.24     22.52 o 
  -3  13   6      962.66      893.07     41.23 o 
  -2  13   6      113.81      127.11     22.77 o 
  -1  13   6     2113.04     1748.61     59.25 o 
   0  13   6      263.18      270.95     26.34 o 
   1  13   6       45.95       34.57     22.71 o 
   2  13   6      708.18      606.53     50.10 o 
   3  13   6       56.11       55.15     23.87 o 
   4  13   6      618.78      560.53     36.55 o 
   5  13   6      163.17      159.56     31.71 o 
   6  13   6      150.27      111.16     25.28 o 
   7  13   6      305.92      313.51     31.99 o 
   8  13   6        0.28       28.55     24.31 o 
   9  13   6      132.02      169.41     30.41 o 
  10  13   6       12.71       26.89     25.91 o 
 -13  14   6      101.61      172.13    103.48 o 
 -12  14   6       31.00       85.49     62.75 o 
 -11  14   6        2.55       33.77     44.42 o 
 -10  14   6      257.09      302.04     34.80 o 
  -9  14   6      380.51      343.02     36.64 o 
  -8  14   6       21.79       39.56     26.54 o 
  -7  14   6      411.94      475.29     38.95 o 
  -6  14   6      309.68      339.60     50.16 o 
  -5  14   6      365.20      380.49     43.34 o 
  -4  14   6      192.24      216.98     30.15 o 
  -3  14   6        0.29        3.50     18.54 o 
  -2  14   6      268.11      296.50     27.20 o 
  -1  14   6     1900.17     1760.52     60.42 o 
   0  14   6     2558.61     2165.79     65.17 o 
   1  14   6       79.10       82.12     28.37 o 
   2  14   6        5.06       37.13     20.10 o 
   3  14   6       34.01       15.79     25.07 o 
   4  14   6      806.78      833.79     65.91 o 
   5  14   6        1.13       -9.37     17.18 o 
   6  14   6      870.34      838.69     44.94 o 
   7  14   6        6.41       41.67     23.64 o 
   8  14   6        2.98       28.84     25.91 o 
   9  14   6      111.27      119.23     44.90 o 
  10  14   6       98.22      170.00     55.75 o 
 -12  15   6      214.46      172.44     52.85 o 
 -11  15   6       13.61       59.71     46.13 o 
 -10  15   6        7.40        1.14     36.32 o 
  -9  15   6       90.78       74.82     29.51 o 
  -8  15   6       46.29       99.35     32.85 o 
  -7  15   6        8.42       41.79     25.82 o 
  -6  15   6     1178.20     1191.92     70.47 o 
  -5  15   6       40.99       57.35     32.16 o 
  -4  15   6      571.64      479.86     33.37 o 
  -3  15   6        0.06        2.44     23.97 o 
  -2  15   6      711.10      611.21     36.41 o 
  -1  15   6       80.22       75.57     20.42 o 
   0  15   6      473.66      449.18     30.52 o 
   1  15   6       49.96       -3.40     36.10 o 
   2  15   6       38.49       43.09     25.18 o 
   3  15   6      376.96      326.56     36.50 o 
   4  15   6      186.34      187.45     32.65 o 
   5  15   6       13.03       13.54     23.09 o 
   6  15   6        0.19       22.38     23.29 o 
   7  15   6       28.47       54.92     26.47 o 
   8  15   6        0.53       28.79     30.86 o 
   9  15   6       40.94       21.29     30.29 o 
  10  15   6       34.10      224.80     81.05 o 
 -12  16   6       15.33      104.36     59.30 o 
 -11  16   6       48.33      115.78     49.31 o 
 -10  16   6        2.95      -30.39     36.81 o 
  -9  16   6       26.70       17.55     38.49 o 
  -8  16   6        3.37        6.93     25.46 o 
  -7  16   6      103.37      169.31     37.86 o 
  -6  16   6       78.17      103.09     31.99 o 
  -5  16   6        5.64        8.20     21.69 o 
  -4  16   6        0.03      -15.09     20.64 o 
  -3  16   6      670.36      690.89     39.24 o 
  -2  16   6        0.65       47.27     21.09 o 
  -1  16   6      625.49      566.52     34.21 o 
   0  16   6      306.63      249.47     32.93 o 
   1  16   6      718.79      638.91     45.16 o 
   2  16   6     1446.89     1160.92     60.80 o 
   3  16   6       51.32        1.09     29.15 o 
   4  16   6        0.30       27.41     27.87 o 
   5  16   6      135.49      156.32     27.03 o 
   6  16   6      323.08      297.00     32.91 o 
   7  16   6      101.45       94.71     41.47 o 
   8  16   6      110.14      106.41     32.20 o 
   9  16   6        4.84       54.85     40.42 o 
 -11  17   6        0.14       55.27     44.99 o 
 -10  17   6       82.35       -3.91     39.04 o 
  -9  17   6     1037.35      849.26     97.12 o 
  -8  17   6      222.73      201.11     65.41 o 
  -7  17   6     1138.64     1177.46     58.28 o 
  -6  17   6      373.06      329.40     48.56 o 
  -5  17   6      239.30      231.02     69.99 o 
  -4  17   6       79.61       99.76     25.70 o 
  -3  17   6     3221.89     2938.31     88.86 o 
  -2  17   6        5.45       25.93     20.83 o 
  -1  17   6       80.41       82.82     22.36 o 
   0  17   6       28.95       15.40     25.26 o 
   1  17   6       46.07       65.28     25.34 o 
   2  17   6      166.61       84.39     33.31 o 
   3  17   6      794.85      699.90     49.74 o 
   4  17   6      133.07      105.19     30.91 o 
   5  17   6      122.69      123.65     27.75 o 
   6  17   6      290.62      300.10     45.57 o 
   7  17   6       52.83       50.15     28.35 o 
   8  17   6       48.98      119.55     31.88 o 
 -10  18   6        2.15       54.08     90.73 o 
  -9  18   6       56.69      122.27     66.03 o 
  -8  18   6        1.30      110.47     65.92 o 
  -7  18   6       94.71      270.59    113.23 o 
  -6  18   6        1.52       16.86     39.37 o 
  -5  18   6       39.65       84.73     37.34 o 
  -4  18   6      434.35      419.66     44.60 o 
  -3  18   6      399.77      337.89     30.45 o 
  -2  18   6      178.05      174.76     32.79 o 
  -1  18   6       34.31       64.45     36.09 o 
   0  18   6       15.95       38.90     32.18 o 
   1  18   6        9.18      -24.91     29.34 o 
   2  18   6      121.02      151.63     31.59 o 
   3  18   6       15.77        4.94     30.08 o 
   4  18   6      254.05      255.89     38.41 o 
   5  18   6       19.73      -16.21     25.26 o 
   6  18   6        0.53       39.43     28.08 o 
   7  18   6        6.36       98.89     34.40 o 
   8  18   6      192.25      258.72    101.68 o 
  -9  19   6       63.78      182.68    113.91 o 
  -8  19   6       17.16       46.25    124.86 o 
  -7  19   6      371.91      360.44     81.37 o 
  -6  19   6      861.34      870.82     98.59 o 
  -5  19   6       16.67        9.31     95.90 o 
  -4  19   6      286.14      285.29     32.74 o 
  -3  19   6      138.10      176.18     34.31 o 
  -2  19   6      490.22      487.12     47.37 o 
  -1  19   6       21.69       42.31     28.02 o 
   0  19   6      415.60      393.21     40.04 o 
   1  19   6       22.49       30.10     33.29 o 
   2  19   6      315.54      279.19     38.24 o 
   3  19   6       25.29       26.33     29.91 o 
   4  19   6       49.38       75.28     32.54 o 
   5  19   6        2.77       46.54     32.68 o 
   6  19   6     1167.38     1008.97    108.66 o 
   7  19   6       93.52      158.76     37.39 o 
  -8  20   6     2298.97     1980.98    212.47 o 
  -7  20   6      234.70      287.12     92.08 o 
  -6  20   6      520.12      527.66    158.02 o 
  -5  20   6      133.23      146.58    119.21 o 
  -4  20   6     1011.94      856.76     97.20 o 
  -3  20   6      304.12      239.70     29.96 o 
  -2  20   6      153.29      170.69     44.53 o 
  -1  20   6      858.11      734.34     96.26 o 
   0  20   6        6.66       18.17     28.70 o 
   1  20   6       22.27      -22.69     33.08 o 
   2  20   6      843.51      665.79     52.01 o 
   3  20   6      226.92      235.30     41.21 o 
   4  20   6      191.31      164.73     46.15 o 
   5  20   6      751.93      745.02     56.27 o 
   6  20   6      481.07      444.20     65.70 o 
  -7  21   6     1146.45     1170.98    129.60 o 
  -6  21   6       39.86       56.54    102.15 o 
  -5  21   6      276.10      352.88    123.40 o 
  -4  21   6       10.25       59.29     52.96 o 
  -3  21   6      290.80      166.65     54.72 o 
  -2  21   6       10.45       35.92     45.92 o 
  -1  21   6      321.24      274.80     39.40 o 
   0  21   6       56.17       75.13     33.84 o 
   1  21   6      224.54      206.56     45.47 o 
   2  21   6      115.92      105.32     36.02 o 
   3  21   6      746.21      565.79     49.77 o 
   4  21   6       87.41      128.81     49.97 o 
  -6  22   6        2.60      276.36     98.53 o 
  -5  22   6       43.36       54.54    147.42 o 
  -4  22   6        2.84       50.04    102.23 o 
  -3  22   6        0.08       66.61     54.57 o 
  -2  22   6      317.69      287.27     58.46 o 
  -1  22   6      422.92      483.97     63.39 o 
   0  22   6       88.56       79.81     33.52 o 
   1  22   6      907.13      658.11     53.68 o 
   2  22   6       12.37       28.26     49.23 o 
   3  22   6       80.45      108.00     36.79 o 
  -3  23   6       76.15       72.65    124.99 o 
  -2  23   6      610.05      396.92     62.31 o 
  -1  23   6       49.33        3.19     48.70 o 
   0  23   6      575.57      353.60     82.61 o 
 -16   1   7      284.75      298.20     64.78 o 
 -15   1   7      166.64      205.48     44.01 o 
 -14   1   7      162.50      192.74     40.56 o 
 -13   1   7        3.27       12.24     25.36 o 
 -12   1   7     1948.45     1773.04     76.97 o 
 -11   1   7     1259.79     1195.85     59.85 o 
 -10   1   7      838.53      735.25     47.58 o 
  -9   1   7      171.76      170.03     30.04 o 
  -8   1   7      806.38      689.96     43.07 o 
  -7   1   7      725.66      683.78     57.97 o 
  -6   1   7      896.97      683.85     47.86 o 
  -5   1   7     2266.62     2158.83     80.69 o 
  -4   1   7      866.33      715.64     34.53 o 
  -3   1   7      104.02      140.89     17.21 o 
  -2   1   7      336.07      334.79     23.30 o 
  -1   1   7      136.20      133.90     15.21 o 
   0   1   7     1884.24     1609.88     41.27 o 
   1   1   7      228.00      245.12     12.88 o 
   2   1   7     1798.04     1703.58     45.17 o 
   3   1   7       27.62       15.61      7.81 o 
   4   1   7      979.73      925.98     29.75 o 
   5   1   7      435.73      385.46     21.50 o 
   6   1   7      155.93      160.92     18.90 o 
   7   1   7       17.09       -0.48     16.82 o 
   8   1   7       18.32        2.87     17.63 o 
   9   1   7       33.18       33.69     18.07 o 
  10   1   7      186.15      155.78     26.43 o 
  11   1   7      250.97      270.77     31.33 o 
  12   1   7        1.35       13.61     33.88 o 
 -16   2   7      137.44      126.66     61.63 o 
 -15   2   7      105.08      132.79     34.86 o 
 -14   2   7       35.84       50.87     34.55 o 
 -13   2   7       50.77       10.00     26.28 o 
 -12   2   7       29.97      -14.14     24.89 o 
 -11   2   7      916.08      804.18     51.92 o 
 -10   2   7     3587.46     2990.20    137.61 o 
  -9   2   7      157.22      121.22     27.25 o 
  -8   2   7      338.26      304.33     31.25 o 
  -7   2   7      309.89      296.89     29.84 o 
  -6   2   7        5.05        8.20     14.93 o 
  -5   2   7     1456.92     1206.93     77.02 o 
  -4   2   7     1751.06     1594.94     52.79 o 
  -3   2   7       14.73        9.02      9.77 o 
  -2   2   7     6436.18     6296.97    188.11 o 
  -1   2   7      435.61      447.06     27.35 o 
   0   2   7       89.51       92.50     12.06 o 
   1   2   7     4651.33     4153.26     84.05 o 
   2   2   7        1.84       11.37      8.84 o 
   3   2   7       90.84       85.75     16.25 o 
   4   2   7      220.50      227.46     17.16 o 
   5   2   7      443.03      431.77     22.91 o 
   6   2   7      105.72      102.13     17.84 o 
   7   2   7      376.77      414.00     24.81 o 
   8   2   7       52.39       60.86     18.47 o 
   9   2   7     1033.14      985.38     73.62 o 
  10   2   7       88.74       65.34     23.97 o 
  11   2   7        4.83       30.33     24.46 o 
  12   2   7        8.68       41.24     25.31 o 
 -16   3   7      224.05      288.98     84.55 o 
 -15   3   7      129.89      200.60     74.96 o 
 -14   3   7      195.60      222.62     37.01 o 
 -13   3   7       54.87       62.24     28.36 o 
 -12   3   7       23.82       -7.42     25.10 o 
 -11   3   7       58.50        7.91     19.45 o 
 -10   3   7       51.30       82.57     31.74 o 
  -9   3   7      792.11      779.57     49.40 o 
  -8   3   7       31.62       21.36     23.12 o 
  -7   3   7      786.87      752.02     38.10 o 
  -6   3   7     7290.31     7104.25    192.18 o 
  -5   3   7      514.88      514.54     34.46 o 
  -4   3   7       57.14       76.67     19.22 o 
  -3   3   7      652.28      658.33     29.39 o 
  -2   3   7      395.73      417.05     23.51 o 
  -1   3   7      578.10      616.86     44.71 o 
   0   3   7      399.35      413.34     20.10 o 
   1   3   7      794.34      675.88     30.53 o 
   2   3   7     1297.75     1200.36     32.74 o 
   3   3   7        0.02       10.18     10.88 o 
   4   3   7      163.07      180.57     16.34 o 
   5   3   7      289.91      298.55     20.54 o 
   6   3   7      262.98      275.83     20.65 o 
   7   3   7       93.48       72.41     17.58 o 
   8   3   7     2926.00     2735.37     87.29 o 
   9   3   7      137.11       98.29     28.32 o 
  10   3   7       44.71       48.39     24.26 o 
  11   3   7        8.23       15.72     27.23 o 
  12   3   7       34.24       23.13     29.52 o 
 -15   4   7        6.32       17.79     40.94 o 
 -14   4   7       29.29       16.22     30.38 o 
 -13   4   7       31.81       44.07     29.85 o 
 -12   4   7      160.67       93.20     41.24 o 
 -11   4   7     1427.67     1300.19     64.21 o 
 -10   4   7        0.41      -22.61     22.61 o 
  -9   4   7     2187.86     1992.07     94.38 o 
  -8   4   7      161.91      171.69     28.54 o 
  -7   4   7      302.39      327.07     26.42 o 
  -6   4   7       69.37       38.20     18.08 o 
  -5   4   7     4687.09     4745.23    132.48 o 
  -4   4   7      913.22      797.40     30.26 o 
  -3   4   7     2059.94     1893.13     89.62 o 
  -2   4   7     4647.36     4574.70    101.75 o 
  -1   4   7       19.18       24.28     11.43 o 
   0   4   7      153.61      178.25     14.03 o 
   1   4   7      971.54      823.88     26.11 o 
   2   4   7     5189.02     4620.09    110.00 o 
   3   4   7       19.46       24.06     12.12 o 
   4   4   7       26.60       26.33     12.28 o 
   5   4   7       11.60        7.55     14.83 o 
   6   4   7      310.14      332.25     28.43 o 
   7   4   7        0.12        1.67     21.44 o 
   8   4   7       42.82       53.85     25.85 o 
   9   4   7       50.35       34.47     26.25 o 
  10   4   7       77.21       65.61     28.88 o 
  11   4   7      137.76      164.93     37.96 o 
  12   4   7      147.30      155.50     33.83 o 
 -15   5   7      141.41      135.23     45.87 o 
 -14   5   7       50.31       87.28     32.79 o 
 -13   5   7      275.04      266.39     47.55 o 
 -12   5   7       36.87       66.45     29.16 o 
 -11   5   7      225.37      171.94     32.17 o 
 -10   5   7     1244.38     1156.45     69.21 o 
  -9   5   7     2110.25     1926.69    138.05 o 
  -8   5   7      262.77      276.34     45.31 o 
  -7   5   7        1.83        5.10     19.33 o 
  -6   5   7      202.67      256.66     24.60 o 
  -5   5   7     1586.49     1486.40     53.37 o 
  -4   5   7        2.92       19.25     12.52 o 
  -3   5   7     3338.95     3167.45     82.35 o 
  -2   5   7        2.92       10.16      6.17 o 
  -1   5   7      108.06      122.52     11.93 o 
   0   5   7      648.25      552.83     20.69 o 
   1   5   7        0.30        6.47      7.37 o 
   2   5   7      880.69      745.31     30.96 o 
   3   5   7       40.66       20.94     12.47 o 
   4   5   7        3.66       -1.78     17.69 o 
   5   5   7       26.91       42.83     20.90 o 
   6   5   7       77.41       71.52     22.77 o 
   7   5   7     1833.88     1729.11     67.11 o 
   8   5   7        0.03       40.59     24.72 o 
   9   5   7     1000.89      894.19     49.11 o 
  10   5   7       40.74        9.45     26.99 o 
  11   5   7       11.44       -4.14     29.62 o 
  12   5   7        1.21      -23.51     48.31 o 
 -15   6   7       29.13       23.39     30.34 o 
 -14   6   7       99.20       27.64     53.59 o 
 -13   6   7       83.59       85.97     35.98 o 
 -12   6   7       34.71       32.76     28.17 o 
 -11   6   7        3.61      -18.10     25.78 o 
 -10   6   7      940.28      821.83     52.07 o 
  -9   6   7       86.96       53.12     25.72 o 
  -8   6   7       38.07       27.37     31.52 o 
  -7   6   7       49.05       41.42     21.80 o 
  -6   6   7     2142.76     2111.24     71.31 o 
  -5   6   7       78.38       79.01     19.55 o 
  -4   6   7      670.25      793.34     32.55 o 
  -3   6   7        8.35       17.72     12.68 o 
  -2   6   7     2412.35     2328.42     71.18 o 
  -1   6   7      834.98      789.73     29.98 o 
   0   6   7     1938.45     1849.97     43.86 o 
   1   6   7     1944.56     1793.92     53.22 o 
   2   6   7      269.45      253.44     24.24 o 
   3   6   7      709.37      700.19     37.84 o 
   4   6   7       40.86       48.45     17.95 o 
   5   6   7      485.52      467.56     32.72 o 
   6   6   7      279.55      278.26     27.85 o 
   7   6   7       47.02       48.36     22.45 o 
   8   6   7       32.98       47.90     26.46 o 
   9   6   7       72.39      116.96     29.24 o 
  10   6   7       15.94       26.01     27.11 o 
  11   6   7        0.65       10.80     28.45 o 
  12   6   7       19.01       60.64     31.63 o 
 -15   7   7      314.35      200.47     59.16 o 
 -14   7   7       17.02       17.12     29.83 o 
 -13   7   7       28.38       13.04     28.41 o 
 -12   7   7      623.44      544.15     53.57 o 
 -11   7   7      120.58      105.28     30.08 o 
 -10   7   7       17.59       -8.06     25.04 o 
  -9   7   7      222.31      222.81     37.31 o 
  -8   7   7      408.75      417.03     32.66 o 
  -7   7   7     6118.74     5703.48    160.88 o 
  -6   7   7      139.86      136.82     24.07 o 
  -5   7   7     4566.92     4294.75    124.16 o 
  -4   7   7     2942.40     2612.74     71.83 o 
  -3   7   7     1365.99     1304.83     43.32 o 
  -2   7   7        6.67       18.27     12.95 o 
  -1   7   7     4231.55     3974.78     90.93 o 
   0   7   7     3639.74     3619.58    107.52 o 
   1   7   7      300.87      268.61     25.37 o 
   2   7   7      972.03      853.42     37.58 o 
   3   7   7     3878.41     3621.86     91.33 o 
   4   7   7      612.23      584.95     40.02 o 
   5   7   7      345.56      294.55     28.81 o 
   6   7   7      131.99      132.32     25.18 o 
   7   7   7      265.33      278.25     34.07 o 
   8   7   7      335.18      313.35     35.51 o 
   9   7   7      131.30      115.58     30.39 o 
  10   7   7        0.58      -13.98     27.01 o 
  11   7   7       20.39       55.34     31.14 o 
  12   7   7       97.02       77.76     44.88 o 
 -15   8   7        6.55       52.75     33.68 o 
 -14   8   7       93.49      127.13     35.35 o 
 -13   8   7      287.07      212.38     40.01 o 
 -12   8   7      100.75      111.66     31.05 o 
 -11   8   7      369.37      349.75     40.76 o 
 -10   8   7        0.44       -9.59     35.18 o 
  -9   8   7     3426.88     2977.27    109.18 o 
  -8   8   7       86.39      117.28     25.12 o 
  -7   8   7      963.38      939.23     47.13 o 
  -6   8   7      649.71      691.90     40.00 o 
  -5   8   7      262.15      252.21     26.29 o 
  -4   8   7      613.20      660.86     31.70 o 
  -3   8   7       28.77       19.41     14.95 o 
  -2   8   7     2602.11     2513.92    112.63 o 
  -1   8   7     1211.95     1191.36     35.85 o 
   0   8   7      221.99      228.00     18.50 o 
   1   8   7     1947.55     1930.20     53.25 o 
   2   8   7      672.31      610.12     35.03 o 
   3   8   7      229.28      217.51     23.99 o 
   4   8   7     3441.39     3067.03     80.33 o 
   5   8   7      351.71      335.78     26.60 o 
   6   8   7      463.13      443.34     34.02 o 
   7   8   7        3.55       -9.26     22.36 o 
   8   8   7      698.70      673.59     57.88 o 
   9   8   7       17.56       -4.28     26.42 o 
  10   8   7      102.20      109.26     32.04 o 
  11   8   7       81.20       63.62     34.36 o 
  12   8   7       82.08       96.52     38.46 o 
 -15   9   7       18.82       84.79     56.84 o 
 -14   9   7        0.49       23.29     30.98 o 
 -13   9   7      102.05      122.48     33.76 o 
 -12   9   7      243.23      197.21     34.75 o 
 -11   9   7        3.08      -10.25     25.33 o 
 -10   9   7      170.46      233.26     34.72 o 
  -9   9   7       94.29       85.42     26.13 o 
  -8   9   7      449.20      403.77     33.79 o 
  -7   9   7       61.55       54.06     23.67 o 
  -6   9   7     1570.82     1305.90     55.05 o 
  -5   9   7      614.59      645.61     38.44 o 
  -4   9   7      115.87      175.40     20.69 o 
  -3   9   7      244.72      229.85     20.98 o 
  -2   9   7     1301.30     1272.78     40.15 o 
  -1   9   7      153.29      132.67     18.78 o 
   0   9   7       41.61       27.03      8.73 o 
   1   9   7      174.37      200.52     19.12 o 
   2   9   7       77.01       86.79     21.58 o 
   3   9   7      196.27      145.10     19.85 o 
   4   9   7      343.70      311.89     26.17 o 
   5   9   7        1.30      -13.36     17.63 o 
   6   9   7       32.13        7.32     20.45 o 
   7   9   7      923.78      894.33     41.28 o 
   8   9   7        0.05       -4.53     23.74 o 
   9   9   7      660.54      695.09     42.59 o 
  10   9   7       67.86      107.25     28.48 o 
  11   9   7       16.06       23.64     28.21 o 
 -14  10   7       37.21       75.00     52.77 o 
 -13  10   7      244.80      216.90     37.71 o 
 -12  10   7       71.32       39.57     32.21 o 
 -11  10   7       59.39       23.07     29.65 o 
 -10  10   7        0.23       40.52     28.42 o 
  -9  10   7      795.66      687.41     43.49 o 
  -8  10   7      220.36      253.83     30.40 o 
  -7  10   7      260.87      260.60     29.62 o 
  -6  10   7      160.70      128.02     25.30 o 
  -5  10   7      549.58      483.62     33.96 o 
  -4  10   7       87.72       77.05     19.57 o 
  -3  10   7      170.51      137.02     24.07 o 
  -2  10   7       34.74       39.94     17.71 o 
  -1  10   7      999.16      881.24     39.39 o 
   0  10   7      291.06      246.53     23.64 o 
   1  10   7     1585.81     1427.02     58.45 o 
   2  10   7       18.27        3.00     18.88 o 
   3  10   7        6.43       24.24     21.00 o 
   4  10   7      113.26       97.32     20.54 o 
   5  10   7      260.37      229.16     26.55 o 
   6  10   7      233.56      251.74     26.66 o 
   7  10   7      237.28      238.02     26.38 o 
   8  10   7        9.66       70.52     22.51 o 
   9  10   7       22.61       57.79     44.20 o 
  10  10   7       13.30        7.66     30.08 o 
  11  10   7      192.12      206.48     47.65 o 
 -14  11   7      261.41      321.56     42.61 o 
 -13  11   7      124.90      116.63     34.40 o 
 -12  11   7       40.04        1.58     30.34 o 
 -11  11   7       59.22       63.43     30.66 o 
 -10  11   7       71.90       33.66     28.68 o 
  -9  11   7       31.75       29.76     25.07 o 
  -8  11   7       30.10       40.26     24.48 o 
  -7  11   7     2246.81     2111.77     75.35 o 
  -6  11   7      101.52       78.98     24.48 o 
  -5  11   7        1.20       -5.25     20.78 o 
  -4  11   7     3140.04     2930.06     87.66 o 
  -3  11   7      427.80      363.48     28.04 o 
  -2  11   7      265.81      253.21     24.42 o 
  -1  11   7       14.27       30.75     18.60 o 
   0  11   7      232.40      215.85     25.15 o 
   1  11   7       97.68       67.85     22.63 o 
   2  11   7        9.99       34.56     10.23 o 
   3  11   7      184.46      162.08     39.22 o 
   4  11   7        1.84      -18.29     18.29 o 
   5  11   7      336.15      310.03     32.80 o 
   6  11   7       20.37       22.53     21.35 o 
   7  11   7       89.16       55.61     23.30 o 
   8  11   7      238.17      232.32     30.34 o 
   9  11   7        3.22        7.67     36.66 o 
  10  11   7       43.42       55.63     34.41 o 
  11  11   7       55.84       70.07     32.60 o 
 -14  12   7      151.64      304.80     94.10 o 
 -13  12   7        0.30       34.93     34.95 o 
 -12  12   7       26.54       17.93     46.07 o 
 -11  12   7      173.55      212.80     77.09 o 
 -10  12   7       78.06       75.72     30.36 o 
  -9  12   7     1609.93     1269.88     58.30 o 
  -8  12   7      232.95      257.63     32.13 o 
  -7  12   7     1480.76     1437.87     60.65 o 
  -6  12   7       42.58       51.60     23.56 o 
  -5  12   7      232.87      204.02     26.60 o 
  -4  12   7        5.40      -21.01     23.29 o 
  -3  12   7        3.52      -17.22     17.22 o 
  -2  12   7      334.25      346.85     27.91 o 
  -1  12   7       55.04       69.01     20.43 o 
   0  12   7       29.28       60.34     19.78 o 
   1  12   7        4.93       27.42     20.63 o 
   2  12   7       79.96       69.67     24.19 o 
   3  12   7      822.47      888.13     82.53 o 
   4  12   7     1255.91     1088.83     48.56 o 
   5  12   7      340.94      367.67     35.10 o 
   6  12   7      742.09      685.84     42.22 o 
   7  12   7       19.53       45.60     23.91 o 
   8  12   7      291.58      299.47     33.97 o 
   9  12   7       82.10      114.27     28.93 o 
  10  12   7       34.33       90.18     31.93 o 
 -13  13   7      103.04      131.74     51.97 o 
 -12  13   7      396.54      368.94     44.95 o 
 -11  13   7       97.21       38.57     48.15 o 
 -10  13   7     1510.98     1239.91     75.77 o 
  -9  13   7       50.72       60.50     27.01 o 
  -8  13   7       11.05       16.77     31.13 o 
  -7  13   7      535.68      490.14     38.21 o 
  -6  13   7     1292.83     1274.66     56.27 o 
  -5  13   7        3.23       31.44     30.27 o 
  -4  13   7       26.50        9.08     20.69 o 
  -3  13   7       87.06       51.90     19.81 o 
  -2  13   7       55.82       10.77     20.53 o 
  -1  13   7     1926.69     1671.28     57.65 o 
   0  13   7     1813.41     1575.61     55.46 o 
   1  13   7       54.55       42.94     31.22 o 
   2  13   7      631.40      607.64     43.30 o 
   3  13   7       36.12       60.65     24.40 o 
   4  13   7      552.52      494.09     41.76 o 
   5  13   7       86.98       47.92     23.02 o 
   6  13   7        8.16        8.32     23.33 o 
   7  13   7      200.42      241.73     30.45 o 
   8  13   7       23.69       27.88     25.79 o 
   9  13   7      242.57      297.30     34.21 o 
  10  13   7      175.94      216.85     43.41 o 
 -13  14   7        0.46       61.51    102.22 o 
 -12  14   7      267.93      274.67    113.64 o 
 -11  14   7       28.46       87.35     36.82 o 
 -10  14   7        0.32       11.57     26.67 o 
  -9  14   7       59.88       64.12     28.05 o 
  -8  14   7      432.74      381.01     38.23 o 
  -7  14   7      488.63      469.31     38.90 o 
  -6  14   7     1103.44      950.54     63.88 o 
  -5  14   7      548.44      575.77     50.24 o 
  -4  14   7     1670.05     1577.14     57.36 o 
  -3  14   7        0.12       14.54     18.91 o 
  -2  14   7     2450.47     2020.32     66.06 o 
  -1  14   7     1473.58     1311.61     51.19 o 
   0  14   7      222.49      260.19     27.29 o 
   1  14   7     2459.92     2127.56     80.14 o 
   2  14   7      846.91      700.56     47.61 o 
   3  14   7     1390.89     1163.56     57.49 o 
   4  14   7        0.22       33.79     22.26 o 
   5  14   7      463.69      462.05     40.78 o 
   6  14   7        7.29        6.91     23.27 o 
   7  14   7       58.39      107.01     36.13 o 
   8  14   7      146.64      143.86     51.58 o 
   9  14   7       12.35       59.52     25.44 o 
 -12  15   7       25.66      102.02    112.20 o 
 -11  15   7      223.07      278.59     58.22 o 
 -10  15   7       27.36       -7.87     31.38 o 
  -9  15   7      672.79      557.56     43.80 o 
  -8  15   7       46.83       38.30     26.97 o 
  -7  15   7      886.71      846.96     61.48 o 
  -6  15   7       30.83       70.56     33.84 o 
  -5  15   7      431.86      459.02     38.13 o 
  -4  15   7      927.35      806.30     40.93 o 
  -3  15   7       97.22      118.06     24.46 o 
  -2  15   7        6.67       33.77     19.53 o 
  -1  15   7        8.18       23.77     20.02 o 
   0  15   7       16.99       26.78     21.23 o 
   1  15   7       16.00       24.33     25.31 o 
   2  15   7      393.87      404.42     46.05 o 
   3  15   7      478.54      423.33     55.26 o 
   4  15   7       98.31      109.24     25.56 o 
   5  15   7        6.33       30.93     23.43 o 
   6  15   7      385.01      295.14     28.61 o 
   7  15   7        7.09        4.11     26.02 o 
   8  15   7       20.14       17.06     33.82 o 
   9  15   7       33.10       65.82     30.29 o 
 -12  16   7        0.01      180.07     88.42 o 
 -11  16   7      104.20      131.91     55.06 o 
 -10  16   7      154.98      144.29     43.10 o 
  -9  16   7      426.28      485.06     52.56 o 
  -8  16   7      589.14      570.25     60.73 o 
  -7  16   7      440.04      493.98     50.65 o 
  -6  16   7      122.93      164.89     28.71 o 
  -5  16   7      107.32      109.61     27.75 o 
  -4  16   7      765.27      768.55     42.36 o 
  -3  16   7      726.55      662.38     39.61 o 
  -2  16   7      758.62      659.43     46.03 o 
  -1  16   7      409.55      342.37     28.78 o 
   0  16   7      173.89      147.73     26.86 o 
   1  16   7      532.11      471.05     42.11 o 
   2  16   7      531.97      456.51     52.52 o 
   3  16   7      118.95      117.72     30.35 o 
   4  16   7      302.66      278.48     31.29 o 
   5  16   7        8.12      -12.04     23.17 o 
   6  16   7      371.22      251.14     50.86 o 
   7  16   7      290.61      259.35     29.83 o 
   8  16   7      179.24      215.97     32.92 o 
 -11  17   7      142.95       92.84     96.75 o 
 -10  17   7      177.79      157.82     66.60 o 
  -9  17   7      135.76      236.81     70.39 o 
  -8  17   7      857.77      999.90     69.53 o 
  -7  17   7        0.60       32.57     25.30 o 
  -6  17   7       82.48       85.88     27.49 o 
  -5  17   7       32.96       36.79     24.67 o 
  -4  17   7     1114.60     1077.95     56.02 o 
  -3  17   7      127.72      125.09     25.42 o 
  -2  17   7       73.69      114.87     31.72 o 
  -1  17   7       70.04       97.57     25.11 o 
   0  17   7      105.56       95.37     28.96 o 
   1  17   7        3.25       20.62     25.61 o 
   2  17   7      231.38      180.08     38.52 o 
   3  17   7      162.72      153.60     44.23 o 
   4  17   7        6.77       56.33     26.00 o 
   5  17   7        0.00       41.89     27.30 o 
   6  17   7       15.65       17.12     23.20 o 
   7  17   7       22.59       57.65     28.68 o 
   8  17   7        2.08       67.80     32.51 o 
 -10  18   7       11.40      -18.56     88.65 o 
  -9  18   7       68.31      105.61     66.72 o 
  -8  18   7        0.07       46.82     64.20 o 
  -7  18   7       69.87       70.67     37.83 o 
  -6  18   7       17.31       51.43     42.94 o 
  -5  18   7      263.80      311.73     35.04 o 
  -4  18   7       32.28       38.33     40.66 o 
  -3  18   7        1.20       34.60     22.43 o 
  -2  18   7      127.61      109.31     38.42 o 
  -1  18   7        7.05      -13.48     36.19 o 
   0  18   7        4.27       -5.89     25.14 o 
   1  18   7      307.12      219.90     34.29 o 
   2  18   7        2.49       11.60     37.85 o 
   3  18   7      131.50       98.09     32.46 o 
   4  18   7       14.14       34.98     36.81 o 
   5  18   7      309.82      275.87     34.80 o 
   6  18   7       30.91        2.28     34.02 o 
   7  18   7       25.54       33.38     31.08 o 
  -9  19   7     1944.15     1406.00    178.95 o 
  -8  19   7       95.15      159.06     98.56 o 
  -7  19   7      480.99      446.58     80.98 o 
  -6  19   7        0.41       59.97     59.96 o 
  -5  19   7      285.12      245.12     35.30 o 
  -4  19   7       25.86       77.91     27.83 o 
  -3  19   7     1124.57     1060.35     48.82 o 
  -2  19   7      218.91      166.86     29.05 o 
  -1  19   7      166.29      191.05     35.33 o 
   0  19   7       10.79       -8.74     34.31 o 
   1  19   7      884.21      808.20     54.79 o 
   2  19   7      393.54      319.84     41.18 o 
   3  19   7      119.43       78.43     33.80 o 
   4  19   7      103.25      150.59     30.71 o 
   5  19   7       10.93       75.20     29.50 o 
   6  19   7      174.00      180.02     41.63 o 
  -8  20   7      338.38      427.76    118.78 o 
  -7  20   7       79.53      141.97    123.27 o 
  -6  20   7      337.68      374.69     69.82 o 
  -5  20   7      751.17      766.11    182.47 o 
  -4  20   7      329.60      328.69     47.29 o 
  -3  20   7        0.56       40.37     34.46 o 
  -2  20   7      207.06      213.20     37.21 o 
  -1  20   7       11.39        2.02     34.91 o 
   0  20   7      225.61      113.30     34.48 o 
   1  20   7      128.09      143.22     34.11 o 
   2  20   7      118.91      115.27     36.03 o 
   3  20   7      494.34      381.95     45.94 o 
   4  20   7      354.25      269.49     34.04 o 
   5  20   7      405.07      347.12     44.16 o 
  -7  21   7       21.27      108.06    172.99 o 
  -6  21   7      712.56      740.54    179.23 o 
  -5  21   7      190.92      150.05    122.01 o 
  -4  21   7      573.62      581.68    127.77 o 
  -3  21   7        3.61       50.02     44.19 o 
  -2  21   7       90.57       83.27     33.97 o 
  -1  21   7      102.42      113.41     33.32 o 
   0  21   7      240.02      250.95     41.18 o 
   1  21   7      422.51      386.50     49.87 o 
   2  21   7      345.48      300.36     41.90 o 
   3  21   7      130.71      122.73     47.00 o 
   4  21   7      253.25      122.06    102.70 o 
  -5  22   7       16.83      210.88    224.55 o 
  -4  22   7      113.48      269.62    130.96 o 
  -3  22   7       20.48      -48.98     65.04 o 
  -2  22   7       26.30      -16.72     45.43 o 
  -1  22   7      758.08      637.35     53.05 o 
   0  22   7      137.24      133.60     37.35 o 
   1  22   7      417.10      353.35     50.65 o 
   2  22   7       25.39       20.89     99.89 o 
 -16   0   8       79.20       84.79     57.48 o 
 -15   0   8        2.73      -37.33     51.80 o 
 -14   0   8      329.00      408.76     70.01 o 
 -13   0   8        3.25      -16.84     38.77 o 
 -12   0   8      612.45      583.94     76.56 o 
 -11   0   8        0.55      -15.51     37.30 o 
 -10   0   8     1626.83     1363.39    104.54 o 
  -9   0   8       91.46       53.31     28.77 o 
  -8   0   8        9.23       63.37     38.93 o 
  -7   0   8      163.67      150.32     42.83 o 
  -6   0   8     2940.11     2911.09    168.05 o 
  -5   0   8        0.12       41.36     15.13 o 
  -4   0   8     3151.06     3162.21    175.96 o 
  -3   0   8      163.56      182.47     38.91 o 
  -2   0   8    17773.00    17837.33    643.10 o 
  -1   0   8    30482.35    31730.05   1134.53 o 
   0   0   8    11796.35    11823.79    345.95 o 
   1   0   8        1.14       -9.97     11.87 o 
   2   0   8      931.87      920.46     38.96 o 
   3   0   8        9.68       15.86     16.90 o 
   4   0   8       96.37       73.71     21.77 o 
   5   0   8       70.10       35.35     22.67 o 
   6   0   8        0.12      -16.29     24.69 o 
   7   0   8      149.93      139.93     27.03 o 
   8   0   8      756.42      695.10     59.56 o 
   9   0   8      224.31      246.69     35.27 o 
  10   0   8        3.30      -10.86     42.81 o 
  11   0   8      214.81      174.28     98.45 o 
  12   0   8       63.67      136.20     65.26 o 
 -16   1   8       29.34       48.31     38.30 o 
 -15   1   8        3.55      -20.07     30.88 o 
 -14   1   8        3.40       -3.95     44.32 o 
 -13   1   8       86.74       73.94     30.60 o 
 -12   1   8      117.43      146.08     29.52 o 
 -11   1   8      437.06      464.28     41.32 o 
 -10   1   8       12.87        2.62     17.84 o 
  -9   1   8       56.01       78.34     25.89 o 
  -8   1   8      459.05      476.36     49.18 o 
  -7   1   8       57.75       33.51     21.38 o 
  -6   1   8      328.75      375.68     31.57 o 
  -5   1   8        6.31       18.88     23.42 o 
  -4   1   8     1065.99     1015.46     44.46 o 
  -3   1   8     3279.05     3390.17    109.10 o 
  -2   1   8     1361.22     1374.77     69.83 o 
  -1   1   8    52541.00    52226.92   1309.21 o 
   0   1   8    10695.55    10509.80    202.20 o 
   1   1   8      780.55      727.39     23.82 o 
   2   1   8      287.34      232.48     14.62 o 
   3   1   8       28.19       -0.39     13.82 o 
   4   1   8      585.57      565.38     27.38 o 
   5   1   8      570.81      588.77     28.55 o 
   6   1   8       85.92       71.91     16.64 o 
   7   1   8       29.70       71.66     16.83 o 
   8   1   8       52.08       45.97     17.76 o 
   9   1   8      542.12      553.96     38.76 o 
  10   1   8       75.60       63.80     32.12 o 
  11   1   8      264.91      219.67     42.02 o 
  12   1   8       62.14        6.97     35.53 o 
 -16   2   8        1.94       54.89     37.12 o 
 -15   2   8      151.54      141.06     55.45 o 
 -14   2   8        7.54       17.92     28.63 o 
 -13   2   8       14.02       -9.75     27.02 o 
 -12   2   8        0.53       -8.82     24.06 o 
 -11   2   8      276.27      298.31     44.48 o 
 -10   2   8      141.11      114.92     28.08 o 
  -9   2   8      510.51      592.93     43.23 o 
  -8   2   8       10.81       -0.98     23.05 o 
  -7   2   8       33.10       -9.00     24.82 o 
  -6   2   8      588.84      558.39     42.96 o 
  -5   2   8      236.02      235.96     21.12 o 
  -4   2   8       68.01       67.93     12.82 o 
  -3   2   8        2.42       -8.34     11.43 o 
  -2   2   8     3904.98     3917.62    123.80 o 
  -1   2   8     5670.98     5450.27    261.53 o 
   0   2   8      703.92      712.94     25.88 o 
   1   2   8       18.59       11.06      8.93 o 
   2   2   8       73.19       63.52     12.94 o 
   3   2   8      350.59      283.44     18.78 o 
   4   2   8       33.08       29.61     10.30 o 
   5   2   8      234.52      244.04     19.86 o 
   6   2   8       28.63       32.92     15.86 o 
   7   2   8        3.18       29.59     19.28 o 
   8   2   8       20.60        1.10     20.21 o 
   9   2   8       23.81       10.01     21.84 o 
  10   2   8      163.70      152.36     27.51 o 
  11   2   8        3.86       31.22     24.18 o 
  12   2   8        2.01        1.18     42.02 o 
 -15   3   8      114.19       64.15     34.64 o 
 -14   3   8      353.45      410.87     45.13 o 
 -13   3   8       96.66       49.12     29.34 o 
 -12   3   8        3.64      -13.10     14.08 o 
 -11   3   8     1734.14     1493.22     70.91 o 
 -10   3   8        4.54      -22.14     22.14 o 
  -9   3   8      447.61      443.17     57.92 o 
  -8   3   8     1431.87     1229.49     66.97 o 
  -7   3   8      765.83      734.32     46.85 o 
  -6   3   8     1530.04     1369.58     98.16 o 
  -5   3   8      713.80      752.44     43.46 o 
  -4   3   8      984.23      821.93     32.93 o 
  -3   3   8     2004.58     1956.94     55.76 o 
  -2   3   8     6372.70     6407.35    169.60 o 
  -1   3   8     3836.92     3595.84     98.37 o 
   0   3   8       68.61       68.83     16.05 o 
   1   3   8        3.18       21.15      9.23 o 
   2   3   8      142.86      143.33     14.79 o 
   3   3   8     1204.10     1115.88     39.29 o 
   4   3   8      676.38      595.10     38.49 o 
   5   3   8     1282.41     1212.91     39.26 o 
   6   3   8      685.21      719.91     36.90 o 
   7   3   8        0.54       11.79     19.95 o 
   8   3   8      428.70      424.27     32.57 o 
   9   3   8        0.04       17.70     22.80 o 
  10   3   8       28.60       72.02     36.16 o 
  11   3   8      278.64      380.54     40.29 o 
  12   3   8       70.79       67.30     32.28 o 
 -15   4   8        3.08       27.23     32.34 o 
 -14   4   8       26.25       24.77     30.36 o 
 -13   4   8       16.53        8.08     14.67 o 
 -12   4   8        3.10       -9.30     26.26 o 
 -11   4   8      134.04      130.75     30.54 o 
 -10   4   8     1146.68     1081.31     75.58 o 
  -9   4   8      393.77      354.54     36.01 o 
  -8   4   8      120.11       76.72     25.96 o 
  -7   4   8        5.05       -2.88     22.12 o 
  -6   4   8      161.31      115.55     21.01 o 
  -5   4   8      444.45      407.27     27.50 o 
  -4   4   8      691.97      659.75     32.45 o 
  -3   4   8     1437.29     1382.55     43.92 o 
  -2   4   8      535.76      559.37     23.18 o 
  -1   4   8      625.00      599.26     29.94 o 
   0   4   8      585.61      500.93     20.94 o 
   1   4   8      962.88      852.95     28.50 o 
   2   4   8        2.49      -15.16     15.16 o 
   3   4   8      807.13      720.72     31.05 o 
   4   4   8        8.74        5.17     19.04 o 
   5   4   8      204.74      240.72     29.38 o 
   6   4   8       17.53       22.61     20.84 o 
   7   4   8       53.99       67.67     24.22 o 
   8   4   8       19.12       29.67     27.72 o 
   9   4   8      183.61      201.69     32.03 o 
  10   4   8        4.96       30.21     26.96 o 
  11   4   8        0.13      -12.48     28.82 o 
  12   4   8       11.04      -28.52     28.52 o 
 -15   5   8       64.02       57.04     32.50 o 
 -14   5   8        2.15      -12.42     16.39 o 
 -13   5   8       32.75       39.14     30.24 o 
 -12   5   8        8.26       -7.56     25.46 o 
 -11   5   8      460.72      510.07     51.31 o 
 -10   5   8      299.21      255.43     34.61 o 
  -9   5   8      804.72      761.45     51.72 o 
  -8   5   8      501.36      462.06     38.98 o 
  -7   5   8        9.53      -16.20     35.29 o 
  -6   5   8      877.77      751.11     39.64 o 
  -5   5   8      930.21      901.37     42.27 o 
  -4   5   8     1582.26     1471.56     47.17 o 
  -3   5   8      279.57      314.46     25.17 o 
  -2   5   8      771.47      624.51     25.88 o 
  -1   5   8        6.53        0.08      9.64 o 
   0   5   8       24.49       31.17     12.12 o 
   1   5   8      165.09      147.72     12.75 o 
   2   5   8      622.47      525.43     33.45 o 
   3   5   8      320.14      350.95     29.62 o 
   4   5   8      806.98      765.65     49.46 o 
   5   5   8      358.96      359.84     29.42 o 
   6   5   8     1953.78     1834.93     62.27 o 
   7   5   8       95.82       86.79     25.77 o 
   8   5   8     2054.54     1895.66     81.66 o 
   9   5   8       71.84       81.22     29.48 o 
  10   5   8        0.31      -10.76     27.57 o 
  11   5   8       15.91       49.27     31.45 o 
  12   5   8       30.76       42.09     36.12 o 
 -15   6   8        1.31        2.87     37.55 o 
 -14   6   8        2.92      -28.81     28.81 o 
 -13   6   8      301.39      334.33     41.42 o 
 -12   6   8      190.02      128.12     32.47 o 
 -11   6   8     1795.14     1592.36     74.11 o 
 -10   6   8       40.80       35.30     27.21 o 
  -9   6   8      930.12      835.31     50.30 o 
  -8   6   8      416.84      451.72     39.25 o 
  -7   6   8     1313.72     1154.59     50.92 o 
  -6   6   8      384.83      378.20     29.84 o 
  -5   6   8     4439.51     4195.78    121.36 o 
  -4   6   8       74.90       73.58     16.04 o 
  -3   6   8     2133.70     2005.99     93.48 o 
  -2   6   8     1729.77     1643.56     56.25 o 
  -1   6   8       98.49       85.97     12.25 o 
   0   6   8      329.11      317.16     15.52 o 
   1   6   8      699.23      590.27     29.59 o 
   2   6   8      153.03      196.08     24.02 o 
   3   6   8      136.60      122.98     24.33 o 
   4   6   8     1242.69     1184.18     49.68 o 
   5   6   8      336.60      287.11     37.45 o 
   6   6   8       24.52       45.45     22.52 o 
   7   6   8       50.89       45.10     25.12 o 
   8   6   8      153.79      171.04     41.38 o 
   9   6   8       33.45       20.44     27.39 o 
  10   6   8       23.93       38.59     29.47 o 
  11   6   8        6.85       25.05     31.38 o 
 -15   7   8       49.63      106.75     35.55 o 
 -14   7   8      446.57      388.95     45.67 o 
 -13   7   8       11.39       32.85     31.19 o 
 -12   7   8        7.86       -5.52     26.95 o 
 -11   7   8      427.74      434.06     43.90 o 
 -10   7   8        9.66       12.55     26.14 o 
  -9   7   8        0.13      -22.89     22.89 o 
  -8   7   8       55.51       61.71     26.09 o 
  -7   7   8      429.14      431.89     42.29 o 
  -6   7   8      445.00      436.74     32.12 o 
  -5   7   8        2.89       23.56     19.96 o 
  -4   7   8       58.83       52.28     16.67 o 
  -3   7   8      258.82      294.58     22.04 o 
  -2   7   8        5.60       13.09     14.55 o 
  -1   7   8       90.59       59.68     11.76 o 
   0   7   8     1012.61      867.21     35.93 o 
   1   7   8      466.55      490.01     28.32 o 
   2   7   8        1.73      -18.04     18.04 o 
   3   7   8       27.39        8.25     21.85 o 
   4   7   8      199.65      192.53     25.65 o 
   5   7   8      403.68      411.95     35.77 o 
   6   7   8       57.14       59.49     23.78 o 
   7   7   8      285.96      283.85     30.92 o 
   8   7   8      104.37      127.29     29.69 o 
   9   7   8      177.08      180.26     33.23 o 
  10   7   8        0.89       44.13     28.68 o 
  11   7   8        3.29       20.75     30.74 o 
 -15   8   8      100.04      104.10     66.52 o 
 -14   8   8      457.46      496.19     50.60 o 
 -13   8   8      106.47       58.94     37.68 o 
 -12   8   8        7.15       28.68     29.04 o 
 -11   8   8       86.10       73.60     31.01 o 
 -10   8   8      134.61      136.94     32.10 o 
  -9   8   8       23.47      -10.65     24.48 o 
  -8   8   8      660.42      708.11     41.61 o 
  -7   8   8        1.87      -16.91     21.42 o 
  -6   8   8        3.08      -21.02     21.02 o 
  -5   8   8      350.00      355.49     29.76 o 
  -4   8   8       48.09       39.88     16.95 o 
  -3   8   8      261.23      263.42     21.91 o 
  -2   8   8     2120.57     2084.72     61.37 o 
  -1   8   8       13.80       -3.40     14.23 o 
   0   8   8      457.70      451.48     29.83 o 
   1   8   8       11.45       37.13     24.65 o 
   2   8   8      150.75      129.72     21.44 o 
   3   8   8      993.11      933.04     39.76 o 
   4   8   8        1.56       -4.62     19.56 o 
   5   8   8     1397.39     1376.19     53.39 o 
   6   8   8      370.35      333.74     32.08 o 
   7   8   8        3.64       -3.95     23.10 o 
   8   8   8      257.67      224.16     41.93 o 
   9   8   8       33.46       66.67     31.10 o 
  10   8   8        7.19       73.65     31.14 o 
  11   8   8       95.10      113.59     30.11 o 
 -14   9   8        7.53       -5.19     32.07 o 
 -13   9   8        7.01       63.90     32.72 o 
 -12   9   8      408.26      410.46     50.64 o 
 -11   9   8        0.13      -11.00     26.36 o 
 -10   9   8      290.80      311.17     37.88 o 
  -9   9   8      677.56      636.07     48.69 o 
  -8   9   8      648.02      676.27     41.66 o 
  -7   9   8       76.88       40.82     23.17 o 
  -6   9   8     1526.26     1264.15     54.61 o 
  -5   9   8      260.44      294.04     33.41 o 
  -4   9   8       29.84       29.83     18.31 o 
  -3   9   8     1678.43     1634.49     82.15 o 
  -2   9   8       10.92        2.09     14.59 o 
  -1   9   8      217.47      179.52     24.75 o 
   0   9   8       66.80       76.08     18.37 o 
   1   9   8        0.38        0.59     16.88 o 
   2   9   8      205.74      189.34     24.90 o 
   3   9   8        7.30      -11.32     18.62 o 
   4   9   8      188.57      213.58     26.27 o 
   5   9   8      108.88       97.05     19.27 o 
   6   9   8      223.16      240.81     26.97 o 
   7   9   8      244.74      258.99     27.83 o 
   8   9   8      163.79      152.50     28.38 o 
   9   9   8      300.38      338.07     34.37 o 
  10   9   8        0.20      -26.97     32.26 o 
  11   9   8      112.57      137.32     42.42 o 
 -14  10   8      265.88      343.64     88.66 o 
 -13  10   8      116.82      112.87     36.22 o 
 -12  10   8      155.15      112.24     38.99 o 
 -11  10   8       44.25       44.38     42.44 o 
 -10  10   8       23.20       56.33     28.75 o 
  -9  10   8       73.28       66.33     28.65 o 
  -8  10   8       80.52      118.41     26.85 o 
  -7  10   8     3110.89     2711.24     92.80 o 
  -6  10   8      424.44      371.93     32.24 o 
  -5  10   8     1681.66     1504.90     59.13 o 
  -4  10   8      124.98      121.98     20.87 o 
  -3  10   8      363.51      419.18     33.86 o 
  -2  10   8       36.14      -11.00     18.08 o 
  -1  10   8       26.75        9.79     16.86 o 
   0  10   8      267.07      259.83     28.73 o 
   1  10   8        9.07        4.83     18.88 o 
   2  10   8      161.37      163.33     23.89 o 
   3  10   8      309.16      337.53     29.04 o 
   4  10   8      335.19      369.21     27.94 o 
   5  10   8      150.02      192.55     24.06 o 
   6  10   8     1028.51      960.37     43.52 o 
   7  10   8      203.91      215.47     27.00 o 
   8  10   8        0.34       25.69     23.00 o 
   9  10   8        1.70      -12.67     25.48 o 
  10  10   8        7.86       45.25     30.26 o 
 -14  11   8      566.41      583.98    108.77 o 
 -13  11   8       87.99      122.05     36.57 o 
 -12  11   8      209.68      161.18     37.26 o 
 -11  11   8      360.44      302.37     40.79 o 
 -10  11   8      897.04      809.26     55.90 o 
  -9  11   8       27.12       12.31     24.97 o 
  -8  11   8       16.66       24.90     24.72 o 
  -7  11   8        6.90       33.44     27.33 o 
  -6  11   8       47.86       90.93     23.88 o 
  -5  11   8      319.56      297.67     29.55 o 
  -4  11   8     2107.45     1852.70     69.57 o 
  -3  11   8     1910.73     1750.25     58.43 o 
  -2  11   8      101.05       96.07     20.65 o 
  -1  11   8      980.64      864.38     40.25 o 
   0  11   8     1658.00     1524.59     53.53 o 
   1  11   8     1285.68     1150.57     61.49 o 
   2  11   8       89.00       72.51     23.95 o 
   3  11   8     1504.49     1155.34     55.03 o 
   4  11   8      109.43       93.88     21.18 o 
   5  11   8      101.06      100.69     29.42 o 
   6  11   8      128.10      140.48     24.44 o 
   7  11   8      199.54      234.41     30.12 o 
   8  11   8      125.85       89.87     27.67 o 
   9  11   8      244.24      253.79     36.60 o 
  10  11   8       12.65      -13.01     28.82 o 
 -13  12   8       13.32       22.58     63.14 o 
 -12  12   8      279.59      297.03     42.58 o 
 -11  12   8      274.05      338.62     46.20 o 
 -10  12   8      692.61      676.90     51.88 o 
  -9  12   8      183.83      207.67     35.82 o 
  -8  12   8     4026.06     3283.89    105.84 o 
  -7  12   8       10.03       -6.25     26.12 o 
  -6  12   8      129.74      122.94     26.03 o 
  -5  12   8       19.49       63.33     30.75 o 
  -4  12   8      912.33      831.81     46.75 o 
  -3  12   8      204.71      176.31     23.67 o 
  -2  12   8     1080.04      966.97     43.26 o 
  -1  12   8      707.00      626.81     35.29 o 
   0  12   8     1357.84     1074.77     50.64 o 
   1  12   8      616.39      573.06     38.08 o 
   2  12   8     1365.87     1190.68     86.75 o 
   3  12   8      818.22      785.73     47.09 o 
   4  12   8      371.89      306.58     30.40 o 
   5  12   8     1409.71     1302.54     54.48 o 
   6  12   8       37.24       36.77     24.43 o 
   7  12   8      426.81      381.76     34.82 o 
   8  12   8        7.34        8.85     33.39 o 
   9  12   8      173.81      221.59     35.45 o 
  10  12   8       14.30       13.26     42.64 o 
 -13  13   8       22.04       50.94     39.59 o 
 -12  13   8       15.26       32.42     31.59 o 
 -11  13   8       57.11      100.49     58.72 o 
 -10  13   8        9.91       16.98     35.81 o 
  -9  13   8       73.02       89.42     28.21 o 
  -8  13   8      162.17      121.51     29.05 o 
  -7  13   8        0.67      -22.81     22.81 o 
  -6  13   8      656.96      652.14     54.24 o 
  -5  13   8      172.57      184.61     36.59 o 
  -4  13   8     4089.32     3646.63    101.47 o 
  -3  13   8      833.78      757.39     38.95 o 
  -2  13   8      163.77      124.64     22.59 o 
  -1  13   8        0.27        3.30     18.87 o 
   0  13   8      112.66      106.27     24.03 o 
   1  13   8      439.08      432.03     34.40 o 
   2  13   8        1.45        8.77     23.10 o 
   3  13   8      538.12      437.56     63.73 o 
   4  13   8      411.29      458.68     35.66 o 
   5  13   8      313.99      304.44     31.83 o 
   6  13   8      339.50      307.76     59.96 o 
   7  13   8       78.82       78.82     27.88 o 
   8  13   8      163.67      180.43     32.31 o 
   9  13   8       18.75       25.48     30.86 o 
 -12  14   8       88.43      116.18     36.05 o 
 -11  14   8      327.90      347.34     42.76 o 
 -10  14   8       83.62       44.31     32.52 o 
  -9  14   8      199.71      152.55     32.01 o 
  -8  14   8      223.22      223.06     31.40 o 
  -7  14   8      499.21      474.43     48.31 o 
  -6  14   8       99.01       88.77     35.76 o 
  -5  14   8      729.57      754.87     53.16 o 
  -4  14   8       48.30       47.09     23.76 o 
  -3  14   8     2275.28     2030.94     67.04 o 
  -2  14   8      282.98      257.50     26.83 o 
  -1  14   8       12.69       19.50     20.11 o 
   0  14   8      261.69      253.00     29.72 o 
   1  14   8      153.31      124.64     32.44 o 
   2  14   8     3147.41     2618.87     93.68 o 
   3  14   8       21.31       -7.92     28.49 o 
   4  14   8       23.27      -26.45     26.45 o 
   5  14   8        0.63       20.40     23.34 o 
   6  14   8      335.58      304.01     44.26 o 
   7  14   8       30.56       23.02     37.25 o 
   8  14   8       12.90       40.32     30.18 o 
   9  14   8       11.58       97.28     27.69 o 
 -12  15   8       17.01       62.52     45.86 o 
 -11  15   8       64.74      107.31     35.47 o 
 -10  15   8       98.92       69.18     47.72 o 
  -9  15   8        3.24      -27.11     33.50 o 
  -8  15   8       34.90       73.38     37.25 o 
  -7  15   8      189.18      219.80     69.39 o 
  -6  15   8       19.00       45.94     33.54 o 
  -5  15   8     1323.49     1163.54     56.43 o 
  -4  15   8        7.20       29.23     23.85 o 
  -3  15   8     1952.41     1612.18     58.60 o 
  -2  15   8       18.31       24.46     21.21 o 
  -1  15   8      140.02       70.34     26.91 o 
   0  15   8     2299.09     1931.31     67.69 o 
   1  15   8      620.62      526.42     43.17 o 
   2  15   8     4499.22     3544.38    155.20 o 
   3  15   8      144.05      114.47     34.26 o 
   4  15   8       30.83       26.58     30.56 o 
   5  15   8      624.26      552.79     46.08 o 
   6  15   8       21.69       10.98     23.43 o 
   7  15   8        1.74        4.26     30.34 o 
   8  15   8        0.58       32.92     28.93 o 
 -11  16   8       42.37       93.30     46.70 o 
 -10  16   8      185.48      216.42     66.26 o 
  -9  16   8       66.01       82.63     42.86 o 
  -8  16   8       19.47       74.41     37.78 o 
  -7  16   8       47.07       47.38     45.75 o 
  -6  16   8       36.73       44.80     26.00 o 
  -5  16   8      194.42      183.10     36.13 o 
  -4  16   8       63.63       36.94     24.47 o 
  -3  16   8        2.75       15.63     20.69 o 
  -2  16   8      319.20      273.59     30.14 o 
  -1  16   8       64.46       23.30     22.55 o 
   0  16   8      146.92      108.79     25.55 o 
   1  16   8     1746.59     1527.70     74.68 o 
   2  16   8        8.77       25.96     37.48 o 
   3  16   8       85.18      118.64     30.77 o 
   4  16   8        2.46       13.81     24.62 o 
   5  16   8      148.95      139.22     30.39 o 
   6  16   8       37.76       13.75     40.20 o 
   7  16   8       57.23       82.24     53.47 o 
   8  16   8       14.07       35.73     30.27 o 
 -11  17   8      130.67      165.54     92.74 o 
 -10  17   8      309.97      323.01    103.44 o 
  -9  17   8      330.63      392.65     50.56 o 
  -8  17   8      501.96      528.50     59.32 o 
  -7  17   8       80.87      112.43     30.69 o 
  -6  17   8       25.50       64.98     26.90 o 
  -5  17   8      417.60      415.53     39.64 o 
  -4  17   8     1208.26     1171.11     58.58 o 
  -3  17   8      487.59      389.68     33.63 o 
  -2  17   8      209.92      190.02     29.94 o 
  -1  17   8        0.81      -12.69     21.58 o 
   0  17   8     1449.38     1199.44     76.62 o 
   1  17   8      439.52      383.50     43.17 o 
   2  17   8     2456.84     1867.68     77.96 o 
   3  17   8       10.05        2.79     31.52 o 
   4  17   8      153.94      169.84     29.37 o 
   5  17   8       55.96       66.62     28.96 o 
   6  17   8      786.17      718.21     62.59 o 
   7  17   8      217.65      212.73     40.69 o 
 -10  18   8      282.33      224.53     70.65 o 
  -9  18   8      134.84      110.94    135.55 o 
  -8  18   8      161.57      111.15     59.62 o 
  -7  18   8      129.23      135.65     38.15 o 
  -6  18   8       95.94      126.96     33.59 o 
  -5  18   8      192.35      187.16     32.72 o 
  -4  18   8     1780.76     1504.13     66.63 o 
  -3  18   8     1264.19     1180.76     75.41 o 
  -2  18   8      375.95      323.93     41.46 o 
  -1  18   8      136.71      124.44     27.45 o 
   0  18   8        0.14      -14.55     30.92 o 
   1  18   8       50.12       45.37     32.78 o 
   2  18   8      202.74      208.61     37.50 o 
   3  18   8      110.87       95.00     33.93 o 
   4  18   8       16.03       26.79     27.91 o 
   5  18   8        1.34       10.55     28.20 o 
   6  18   8        3.32       40.13     28.61 o 
  -9  19   8        3.71       70.39     65.05 o 
  -8  19   8      156.08      249.60     73.61 o 
  -7  19   8      350.43      417.29    103.53 o 
  -6  19   8        6.07       49.42     51.21 o 
  -5  19   8      121.59      125.06     34.03 o 
  -4  19   8      143.62      155.97     42.36 o 
  -3  19   8        1.21       52.54     38.04 o 
  -2  19   8        0.02      -36.27     36.27 o 
  -1  19   8        9.13       21.44     35.37 o 
   0  19   8        7.01       10.62     28.67 o 
   1  19   8      333.00      278.03     39.05 o 
   2  19   8      736.62      677.18     61.59 o 
   3  19   8      265.24      233.21     41.01 o 
   4  19   8       12.03       41.15     38.34 o 
   5  19   8      255.16      340.63     48.61 o 
  -8  20   8      968.41      869.46    143.95 o 
  -7  20   8        3.48       62.10     64.98 o 
  -6  20   8      469.20      500.13    127.98 o 
  -5  20   8      135.91      185.07     33.75 o 
  -4  20   8       51.01       99.63     52.35 o 
  -3  20   8      177.01      159.27     39.76 o 
  -2  20   8       90.10       43.13     28.44 o 
  -1  20   8        0.21       49.94     30.86 o 
   0  20   8       48.10       40.39     32.11 o 
   1  20   8        2.36       59.96     33.95 o 
   2  20   8      147.13      197.45     63.49 o 
   3  20   8      209.16      239.89     41.38 o 
   4  20   8       75.64      147.69     31.80 o 
  -6  21   8      213.61      317.69    135.57 o 
  -5  21   8      137.96      260.81    103.43 o 
  -4  21   8      566.38      467.58     59.06 o 
  -3  21   8       21.31       54.43     37.18 o 
  -2  21   8        0.79        8.62     31.35 o 
  -1  21   8      279.19      228.84     56.99 o 
   0  21   8        3.83       25.08     29.22 o 
   1  21   8      256.41      253.35     40.14 o 
   2  21   8      686.87      617.89     60.66 o 
  -3  22   8      247.70      150.17    125.17 o 
  -2  22   8       89.56      114.58     33.91 o 
  -1  22   8        7.55       66.67     33.04 o 
   0  22   8       99.30       14.95    113.86 o 
 -15   1   9        0.12       15.09     34.63 o 
 -14   1   9       62.66       48.20     39.93 o 
 -13   1   9       88.70       52.43     32.30 o 
 -12   1   9     1002.89      784.90     60.92 o 
 -10   1   9      241.28      233.24     36.74 o 
  -9   1   9       64.94       42.46     41.43 o 
  -8   1   9        6.76        7.63     27.61 o 
  -7   1   9     1282.55     1249.41     70.11 o 
  -6   1   9     1378.42     1428.92     74.82 o 
  -5   1   9     1059.96     1072.56     40.79 o 
  -4   1   9       62.90       59.43     17.28 o 
  -3   1   9      729.38      748.12     42.58 o 
  -2   1   9      263.07      274.97     26.88 o 
  -1   1   9       45.69       58.48     17.84 o 
   0   1   9      412.20      452.40     20.28 o 
   1   1   9      208.53      199.27     14.53 o 
   2   1   9      249.74      221.48     15.82 o 
   3   1   9      742.35      674.79     29.24 o 
   4   1   9      727.88      677.92     32.32 o 
   5   1   9      348.29      368.69     23.72 o 
   6   1   9       72.40       84.40     17.67 o 
   7   1   9       73.59       83.10     21.94 o 
   8   1   9      294.34      346.68     37.77 o 
   9   1   9      108.53      113.52     25.64 o 
  10   1   9       15.32       38.33     33.41 o 
  11   1   9       17.61       51.17     52.97 o 
 -15   2   9        1.85      -15.45     32.10 o 
 -14   2   9      412.40      507.43     57.25 o 
 -13   2   9       31.78       21.90     30.57 o 
 -12   2   9      287.29      234.57     44.14 o 
 -11   2   9       14.20        9.29     26.05 o 
 -10   2   9     3813.22     3466.52    140.85 o 
  -9   2   9        0.64       35.19     23.48 o 
  -8   2   9        0.18       -6.47     19.03 o 
  -7   2   9      209.12      223.20     32.99 o 
  -6   2   9      593.97      550.79     40.39 o 
  -5   2   9      651.01      678.58     59.50 o 
  -4   2   9      250.62      257.23     30.98 o 
  -3   2   9        0.40      -12.68     12.68 o 
  -2   2   9     1796.20     1717.78     66.20 o 
  -1   2   9      880.14      791.91     38.25 o 
   0   2   9       49.05       70.59     11.58 o 
   1   2   9      325.88      348.20     17.42 o 
   2   2   9      538.66      538.37     23.81 o 
   3   2   9       93.44      112.53     16.55 o 
   4   2   9      588.50      530.43     30.16 o 
   5   2   9      186.53      177.25     18.93 o 
   6   2   9       20.12      -11.98     18.22 o 
   7   2   9      182.77      172.29     25.13 o 
   8   2   9       51.82       41.91     22.43 o 
   9   2   9     3198.33     2997.18    128.65 o 
  10   2   9        0.13      -23.08     23.08 o 
  11   2   9       69.63       70.99     43.92 o 
 -15   3   9        1.29       19.11     36.96 o 
 -14   3   9      169.05      192.89     37.73 o 
 -13   3   9       23.46       20.86     23.77 o 
 -12   3   9       15.50        8.48     26.33 o 
 -11   3   9      452.44      447.59     41.60 o 
 -10   3   9       10.80       27.27     25.87 o 
  -9   3   9      287.78      291.79     41.75 o 
  -8   3   9      259.87      247.15     32.35 o 
  -7   3   9        1.55       -7.67     22.18 o 
  -6   3   9      183.20      209.79     22.50 o 
  -5   3   9      251.03      276.09     24.57 o 
  -4   3   9     3084.31     2959.26     79.64 o 
  -3   3   9     1107.09     1074.50     42.92 o 
  -2   3   9       45.96       68.13     20.30 o 
  -1   3   9     1049.91     1043.44     43.38 o 
   0   3   9      605.45      558.73     26.98 o 
   1   3   9      189.91      156.60     14.59 o 
   2   3   9      262.67      261.20     18.94 o 
   3   3   9      896.56      814.07     32.32 o 
   4   3   9       59.24       46.36     15.34 o 
   5   3   9      901.32      817.76     38.95 o 
   6   3   9      537.98      551.72     33.76 o 
   7   3   9       46.93       68.86     22.14 o 
   8   3   9        7.58       44.73     22.09 o 
   9   3   9       18.61       27.85     25.36 o 
  10   3   9        2.98        3.27     26.95 o 
  11   3   9        2.04       39.77     44.03 o 
 -15   4   9      107.81       98.52     35.28 o 
 -14   4   9        0.23      -11.71     23.59 o 
 -13   4   9      473.02      458.00     46.25 o 
 -12   4   9       22.43        7.14     26.66 o 
 -11   4   9      153.70      117.95     38.97 o 
 -10   4   9        6.38       -8.02     23.59 o 
  -9   4   9      777.27      780.39     50.30 o 
  -8   4   9      120.41       92.73     26.01 o 
  -7   4   9      682.96      639.39     44.83 o 
  -6   4   9      140.72       68.44     22.16 o 
  -5   4   9      554.34      599.68     39.84 o 
  -4   4   9      251.90      266.44     20.77 o 
  -3   4   9      563.55      581.84     29.28 o 
  -2   4   9      398.47      443.24     30.11 o 
  -1   4   9       33.91       19.54     13.58 o 
   0   4   9       10.51       -0.45      9.29 o 
   1   4   9      203.69      184.62     15.11 o 
   2   4   9     2134.95     1886.99     50.58 o 
   3   4   9      122.25       92.31     22.65 o 
   4   4   9     1149.14     1047.78     45.30 o 
   5   4   9        7.30      -11.10     21.33 o 
   6   4   9       29.76       17.78     22.59 o 
   7   4   9        9.96        8.93     23.07 o 
   8   4   9      560.24      513.66     40.52 o 
   9   4   9       33.57       43.77     31.13 o 
  10   4   9       10.43      -19.73     26.51 o 
  11   4   9       43.40       29.74     30.14 o 
 -15   5   9       46.11      118.29     45.15 o 
 -14   5   9       21.89       50.59     32.46 o 
 -13   5   9       23.62       15.11     31.89 o 
 -12   5   9       98.38       60.12     28.28 o 
 -11   5   9      340.43      276.54     36.84 o 
 -10   5   9     1800.26     1568.81     71.53 o 
  -9   5   9      131.11      148.46     28.55 o 
  -8   5   9     1205.40     1036.36     56.99 o 
  -7   5   9      265.99      253.67     32.21 o 
  -6   5   9      613.15      605.01     35.85 o 
  -5   5   9      239.26      234.52     24.84 o 
  -4   5   9      990.53      931.40     49.19 o 
  -3   5   9      111.73      108.23     14.84 o 
  -2   5   9      253.56      249.80     19.27 o 
  -1   5   9     1456.78     1259.41     41.03 o 
   0   5   9      739.99      661.01     35.21 o 
   1   5   9       49.49       57.94     12.97 o 
   2   5   9      194.47      148.68     21.57 o 
   3   5   9        9.66      -20.29     20.29 o 
   4   5   9       10.01       12.68     19.17 o 
   5   5   9     1077.69     1009.45     60.70 o 
   6   5   9      585.56      577.59     39.37 o 
   7   5   9      151.58      117.27     28.22 o 
   8   5   9     1168.23     1172.63     73.25 o 
   9   5   9        6.97        4.61     28.00 o 
  10   5   9        0.07       26.27     27.84 o 
  11   5   9       47.20       50.61     30.99 o 
 -15   6   9        0.40       67.79     35.80 o 
 -14   6   9       17.75       35.58     34.00 o 
 -13   6   9        2.36       -7.40     29.36 o 
 -12   6   9       16.26       29.97     27.82 o 
 -11   6   9        4.29       35.50     27.82 o 
 -10   6   9        2.78        6.92     25.51 o 
  -9   6   9        0.93       -3.04     29.04 o 
  -8   6   9      318.28      271.31     32.91 o 
  -7   6   9      422.60      477.80     33.95 o 
  -6   6   9      896.85      871.44     44.82 o 
  -5   6   9       31.12        3.60     20.95 o 
  -4   6   9       92.06       88.01     17.85 o 
  -3   6   9        1.03       -1.27      9.28 o 
  -2   6   9      187.21      191.76     17.14 o 
  -1   6   9      483.79      491.57     22.78 o 
   0   6   9     1244.41     1163.57     43.21 o 
   1   6   9       59.53       41.32     19.79 o 
   2   6   9      326.87      332.52     35.99 o 
   3   6   9      990.02      926.85     47.51 o 
   4   6   9        3.17      -21.98     21.98 o 
   5   6   9        7.41        6.00     15.44 o 
   6   6   9        6.70      -10.54     22.34 o 
   7   6   9      204.48      192.32     31.04 o 
   8   6   9      258.48      261.11     33.86 o 
   9   6   9       34.86       42.07     29.71 o 
  10   6   9       27.48       40.12     30.32 o 
  11   6   9       95.64      116.96     33.97 o 
 -15   7   9       36.63       83.50     34.64 o 
 -14   7   9      154.25      151.22     38.36 o 
 -13   7   9        7.86       12.10     29.78 o 
 -12   7   9       15.70       37.28     36.48 o 
 -11   7   9      950.80      839.68     55.62 o 
 -10   7   9        7.92        8.27     25.62 o 
  -9   7   9     1405.43     1241.56     63.05 o 
  -8   7   9      343.02      398.57     38.06 o 
  -7   7   9       13.38       54.99     22.06 o 
  -6   7   9     1175.30     1073.38     49.14 o 
  -5   7   9        5.31        9.13     20.88 o 
  -4   7   9     1983.00     1946.64     60.19 o 
  -3   7   9      719.29      736.55     34.54 o 
  -2   7   9     1941.52     1810.11     62.96 o 
  -1   7   9       41.35       47.00     16.25 o 
   0   7   9     1808.70     1688.42     54.07 o 
   1   7   9      155.20      131.15     21.00 o 
   2   7   9      410.08      439.46     29.65 o 
   3   7   9     1212.02     1198.43     52.90 o 
   4   7   9      523.93      557.27     43.59 o 
   5   7   9      277.21      262.71     28.32 o 
   6   7   9      856.24      874.73     45.40 o 
   7   7   9       49.49       80.47     27.64 o 
   8   7   9       57.24       33.74     36.95 o 
   9   7   9      117.33      148.10     46.60 o 
  10   7   9        4.57       24.99     31.16 o 
  11   7   9        0.03       29.72     78.54 o 
 -14   8   9      179.29      246.08     44.80 o 
 -13   8   9      178.35      128.93     47.97 o 
 -12   8   9       68.11       76.40     33.22 o 
 -11   8   9        1.18      -26.74     26.74 o 
 -10   8   9       83.94       70.03     29.88 o 
  -9   8   9      120.29       77.40     29.60 o 
  -8   8   9        0.56        6.37     26.29 o 
  -7   8   9     2146.28     1900.89     68.34 o 
  -6   8   9      383.68      377.38     31.73 o 
  -5   8   9      426.95      456.11     33.43 o 
  -4   8   9        4.10       -6.87     17.42 o 
  -3   8   9      661.81      681.02     52.28 o 
  -2   8   9     1445.26     1544.14     53.25 o 
  -1   8   9        6.47        3.15     16.23 o 
   0   8   9      257.61      270.62     28.12 o 
   1   8   9      321.21      295.85     25.44 o 
   2   8   9       11.73       26.93     22.39 o 
   3   8   9      254.42      254.03     24.25 o 
   4   8   9     1153.94     1132.51     46.58 o 
   5   8   9      448.63      462.20     35.17 o 
   6   8   9       35.17       29.78     24.65 o 
   7   8   9       19.67       28.79     35.46 o 
   8   8   9      543.37      551.82     43.43 o 
   9   8   9       49.59        1.80     37.19 o 
  10   8   9       54.08       75.40     36.45 o 
 -14   9   9       22.77       63.04     35.11 o 
 -13   9   9      106.19      104.56     38.85 o 
 -12   9   9       11.40       40.32     31.81 o 
 -11   9   9      161.86      166.20     34.99 o 
 -10   9   9      316.34      309.89     39.27 o 
  -9   9   9      209.90      203.77     33.47 o 
  -8   9   9       61.31       57.27     29.11 o 
  -7   9   9      381.63      346.61     32.05 o 
  -6   9   9      189.90      252.86     27.64 o 
  -5   9   9      988.72      880.32     45.96 o 
  -4   9   9      761.68      802.17     43.54 o 
  -3   9   9      167.10      107.01     24.49 o 
  -2   9   9     1882.32     1669.33     56.06 o 
  -1   9   9        1.25       23.35     17.86 o 
   0   9   9       61.22       48.65     18.83 o 
   1   9   9      368.76      362.17     35.61 o 
   2   9   9      728.16      680.36     34.70 o 
   3   9   9      461.31      447.49     28.90 o 
   4   9   9      658.11      636.09     35.04 o 
   5   9   9     2281.10     2095.93     64.49 o 
   6   9   9      126.82      139.93     24.98 o 
   7   9   9      267.71      253.37     28.74 o 
   8   9   9      304.49      351.02     34.76 o 
   9   9   9        1.53        3.97     25.77 o 
  10   9   9       21.26       44.00     27.41 o 
 -14  10   9      282.03      281.67     44.74 o 
 -13  10   9       34.58       38.51     48.33 o 
 -12  10   9      301.67      221.18     62.86 o 
 -11  10   9       78.29       84.93     32.74 o 
 -10  10   9     1831.83     1630.64     94.50 o 
  -9  10   9       28.81       43.78     28.41 o 
  -8  10   9        0.14      -17.86     23.08 o 
  -7  10   9      190.83      194.62     27.89 o 
  -6  10   9       62.58       64.38     22.91 o 
  -5  10   9       44.14       64.51     22.19 o 
  -4  10   9      396.49      339.91     38.08 o 
  -3  10   9     1006.41      980.27     42.25 o 
  -2  10   9      123.70      122.71     16.23 o 
  -1  10   9        7.41        4.44     16.74 o 
   0  10   9      477.83      429.32     33.17 o 
   1  10   9      773.49      771.65     53.27 o 
   2  10   9        0.06      -19.05     19.05 o 
   3  10   9       60.47       56.76     21.34 o 
   4  10   9       13.70       18.50     18.42 o 
   5  10   9      340.78      313.91     28.83 o 
   6  10   9      188.39      129.93     29.23 o 
   7  10   9      740.81      794.32     55.20 o 
   8  10   9        0.12       40.39     25.82 o 
   9  10   9      325.38      341.04     42.16 o 
  10  10   9        2.30        5.82     38.76 o 
 -14  11   9       55.37      112.18     82.57 o 
 -13  11   9       65.42       67.54     38.21 o 
 -12  11   9        8.95       31.63     32.26 o 
 -11  11   9      109.29       92.10     33.96 o 
 -10  11   9       32.89       13.64     28.29 o 
  -9  11   9      475.14      460.81     57.94 o 
  -8  11   9       37.26       32.42     26.18 o 
  -7  11   9        7.17        2.68     22.79 o 
  -6  11   9      248.14      208.59     28.67 o 
  -5  11   9      464.04      521.53     45.92 o 
  -4  11   9       11.38       11.44     26.46 o 
  -3  11   9       70.88       30.56     19.06 o 
  -2  11   9       59.78       51.27     18.51 o 
  -1  11   9      473.73      429.84     28.55 o 
   0  11   9      500.80      402.86     38.18 o 
   1  11   9      350.78      309.28     29.96 o 
   2  11   9       12.77      -14.30     20.69 o 
   3  11   9      738.03      719.28     45.92 o 
   4  11   9       39.89        1.17     21.04 o 
   5  11   9       27.43       51.14     21.07 o 
   6  11   9      319.78      327.16     33.00 o 
   7  11   9       35.40       42.10     24.30 o 
   8  11   9       32.13       40.00     29.91 o 
   9  11   9       15.16      -23.83     37.28 o 
 -13  12   9       31.87       70.95     34.83 o 
 -12  12   9       63.79       92.67     35.69 o 
 -11  12   9        6.58       46.20     33.27 o 
 -10  12   9       57.16       57.05     31.33 o 
  -9  12   9       97.57       88.75     30.82 o 
  -8  12   9        0.46       15.45     24.81 o 
  -7  12   9     2935.58     2646.95     90.15 o 
  -6  12   9      926.10      831.29     59.17 o 
  -5  12   9     1159.47     1057.62     66.34 o 
  -4  12   9      206.08      181.00     27.61 o 
  -3  12   9        0.75      -17.38     17.38 o 
  -2  12   9      448.55      448.42     31.68 o 
  -1  12   9      352.41      351.23     28.75 o 
   0  12   9       88.97       67.85     28.54 o 
   1  12   9      277.81      249.08     28.23 o 
   2  12   9        8.46        8.72     23.20 o 
   3  12   9      269.52      299.44     39.67 o 
   4  12   9        9.09       35.31     25.92 o 
   5  12   9      390.81      387.15     34.01 o 
   6  12   9      693.31      722.27     61.20 o 
   7  12   9        5.93      -24.92     24.92 o 
   8  12   9        6.87       59.87     28.89 o 
   9  12   9        7.89        0.90     28.12 o 
 -13  13   9       45.50       63.49     43.50 o 
 -12  13   9      112.98      121.59     46.69 o 
 -11  13   9      184.03      156.81     37.83 o 
 -10  13   9       96.52       75.17     34.87 o 
  -9  13   9       36.35       41.86     29.35 o 
  -8  13   9      423.45      420.43     41.07 o 
  -7  13   9       58.89       82.47     35.57 o 
  -6  13   9       61.51       51.55     32.73 o 
  -5  13   9     1895.13     1626.57    126.18 o 
  -4  13   9      482.13      458.23     36.68 o 
  -3  13   9      629.81      558.10     35.13 o 
  -2  13   9      284.50      259.83     27.52 o 
  -1  13   9     1437.23     1344.98     57.24 o 
   0  13   9       21.70       46.00     21.65 o 
   1  13   9     1685.05     1305.08     55.69 o 
   2  13   9      951.42      704.43     97.98 o 
   3  13   9      122.92      101.10     28.47 o 
   4  13   9       24.09      -11.56     25.14 o 
   5  13   9      875.21      832.41     46.58 o 
   6  13   9       39.58       59.85     25.45 o 
   7  13   9      120.97      142.85     30.07 o 
   8  13   9        0.06       20.13     42.86 o 
 -12  14   9       73.45      102.64     35.71 o 
 -11  14   9        9.56       -1.24     33.04 o 
 -10  14   9       44.90       31.10     66.92 o 
  -9  14   9      185.62      202.19     98.24 o 
  -8  14   9      490.55      411.51     47.95 o 
  -7  14   9       36.78       31.54     33.58 o 
  -6  14   9      480.15      476.70     49.59 o 
  -5  14   9      129.73      128.61     27.86 o 
  -4  14   9     3246.93     2821.66     95.28 o 
  -3  14   9       10.90       -8.56     19.64 o 
  -2  14   9      708.65      592.88     36.35 o 
  -1  14   9       35.57       35.77     23.24 o 
   0  14   9        0.72      -26.76     26.76 o 
   1  14   9       10.65       26.36     24.56 o 
   2  14   9       85.19       66.97     27.56 o 
   3  14   9       52.59       36.13     29.18 o 
   4  14   9       24.24       27.09     23.23 o 
   5  14   9       20.32        7.32     24.28 o 
   6  14   9       27.10       48.16     27.49 o 
   7  14   9      194.26      172.24     35.50 o 
   8  14   9       10.96       28.47     34.93 o 
 -12  15   9       66.08       64.88     76.28 o 
 -11  15   9        6.48       11.84     39.66 o 
 -10  15   9       45.51       52.48     72.93 o 
  -9  15   9      433.29      422.97     51.55 o 
  -8  15   9      253.01      181.62     42.90 o 
  -7  15   9       12.99       35.67     35.27 o 
  -6  15   9      898.24      817.19     74.73 o 
  -5  15   9        5.74       79.67     24.60 o 
  -4  15   9        2.16       18.57     24.70 o 
  -3  15   9        4.53       28.48     26.22 o 
  -2  15   9      391.91      325.59     30.03 o 
  -1  15   9      362.69      313.83     33.09 o 
   0  15   9      144.77      131.06     27.36 o 
   1  15   9       85.61      112.17     30.01 o 
   2  15   9      203.88      166.65     31.65 o 
   3  15   9      341.88      325.93     37.83 o 
   4  15   9      328.55      316.99     40.17 o 
   5  15   9      129.13      138.50     30.51 o 
   6  15   9       83.14       88.92     29.87 o 
   7  15   9       96.80       89.19     34.36 o 
 -11  16   9      137.40      184.99     48.89 o 
 -10  16   9       80.61      210.36     50.57 o 
  -9  16   9        0.11       -7.13     51.78 o 
  -8  16   9       27.80       74.88     49.51 o 
  -7  16   9      704.23      673.17     59.00 o 
  -6  16   9        5.02       25.55     26.35 o 
  -5  16   9       27.47       55.02     26.70 o 
  -4  16   9       79.21      100.77     31.38 o 
  -3  16   9      256.44      238.14     28.47 o 
  -2  16   9       36.56       29.58     24.17 o 
  -1  16   9      148.64      108.45     31.95 o 
   0  16   9      538.52      464.66     48.04 o 
   1  16   9      346.14      234.82     35.52 o 
   2  16   9     1263.17     1050.50     60.30 o 
   3  16   9        2.14        5.77     26.36 o 
   4  16   9      478.24      446.97     38.58 o 
   5  16   9       96.09       79.64     25.94 o 
   6  16   9      399.17      406.00     38.87 o 
   7  16   9        3.09       42.18     46.58 o 
 -10  17   9      431.19      342.14     56.85 o 
  -9  17   9        2.99      -35.83     35.83 o 
  -8  17   9      168.51      153.64     42.58 o 
  -7  17   9       77.85       66.93     29.57 o 
  -6  17   9        9.62       62.99     27.11 o 
  -5  17   9       22.16       24.58     29.33 o 
  -4  17   9       70.91       53.08     27.61 o 
  -3  17   9      362.10      352.54     38.62 o 
  -2  17   9        4.99       43.30     25.47 o 
  -1  17   9       19.91       -6.29     24.22 o 
   0  17   9      234.91      156.01     33.23 o 
   1  17   9        4.34       30.66     40.72 o 
   2  17   9       20.00        2.02     35.17 o 
   3  17   9        3.54       13.62     35.75 o 
   4  17   9        5.25       28.62     34.95 o 
   5  17   9       10.40       22.78     26.80 o 
   6  17   9      141.53      177.42     32.29 o 
  -9  18   9      598.53      599.86     72.54 o 
  -8  18   9      270.49      281.30     72.03 o 
  -7  18   9      128.69      193.81     48.58 o 
  -6  18   9      210.29      216.77     52.94 o 
  -5  18   9      149.11      143.46     32.48 o 
  -4  18   9       37.72       78.17     40.79 o 
  -3  18   9      738.98      674.60     53.61 o 
  -2  18   9       92.53       84.29     27.95 o 
  -1  18   9      109.86       79.67     29.90 o 
   0  18   9       75.61       63.01     32.35 o 
   1  18   9        7.98       33.63     29.83 o 
   2  18   9      230.98      176.09     39.08 o 
   3  18   9        1.62       55.87     53.09 o 
   4  18   9       19.97       58.57     34.47 o 
   5  18   9       54.39      109.63     30.88 o 
  -8  19   9      313.18      231.62    132.37 o 
  -7  19   9       22.10       56.46     58.03 o 
  -6  19   9      240.40      304.91     55.15 o 
  -5  19   9        0.72       36.22     48.51 o 
  -4  19   9      127.56      134.74     48.36 o 
  -3  19   9       13.24       94.93     31.96 o 
  -2  19   9      137.67      115.34     30.77 o 
  -1  19   9      118.22       84.47     39.49 o 
   0  19   9      506.44      410.41     45.08 o 
   1  19   9        0.99      -22.87     42.17 o 
   2  19   9      421.44      361.12     48.44 o 
   3  19   9        0.88        1.46     35.09 o 
   4  19   9        2.47       57.65     47.67 o 
  -7  20   9       68.47      104.38    129.50 o 
  -6  20   9      534.38      598.57     56.65 o 
  -5  20   9      105.69      132.42     43.64 o 
  -4  20   9       14.54       24.94     34.35 o 
  -3  20   9        2.47      -41.74     49.91 o 
  -2  20   9       39.77       19.04     41.42 o 
  -1  20   9       22.07       30.31     30.92 o 
   0  20   9        0.11       17.80     36.04 o 
   1  20   9       88.22      125.41     39.47 o 
   2  20   9       90.49      120.40     53.69 o 
   3  20   9       19.95       96.08    143.02 o 
  -5  21   9      276.43      356.99     99.11 o 
  -4  21   9       11.38        2.73     47.28 o 
  -3  21   9      951.64      890.32     86.46 o 
  -2  21   9      142.83       81.61     50.46 o 
  -1  21   9      570.59      431.14     45.48 o 
   0  21   9       71.18       65.42     44.81 o 
   1  21   9       86.27        7.23    113.78 o 
 -15   0  10       35.84      -27.56     44.83 o 
 -14   0  10       12.57       48.53     50.99 o 
 -13   0  10        4.09       23.05     46.27 o 
 -12   0  10     2802.16     2636.10    169.25 o 
 -10   0  10       22.91       14.97     40.84 o 
  -9   0  10       97.67       70.11     41.91 o 
  -8   0  10      655.47      644.27     73.86 o 
  -7   0  10     1548.25     1355.72    108.14 o 
  -6   0  10        0.45        6.40     40.13 o 
  -5   0  10     1306.22     1232.95    101.54 o 
  -4   0  10      293.59      333.82     56.23 o 
  -3   0  10        1.77       41.55     39.91 o 
  -2   0  10       87.16      101.84     30.32 o 
  -1   0  10     4298.58     4370.96    174.72 o 
   0   0  10     1005.68      884.88     40.80 o 
   1   0  10     2521.70     2341.32     74.35 o 
   2   0  10      129.71      151.32     21.56 o 
   3   0  10     1660.86     1491.84     64.29 o 
   4   0  10      352.55      376.57     33.68 o 
   5   0  10       22.63       14.71     21.50 o 
   6   0  10       32.17       35.09     28.35 o 
   7   0  10      103.17       76.41     39.23 o 
   8   0  10      208.80      230.34     68.51 o 
   9   0  10        0.13      -22.57     41.82 o 
  10   0  10        8.95        8.91     45.63 o 
  11   0  10      125.58      129.51     74.40 o 
 -15   1  10      509.31      518.09     60.34 o 
 -14   1  10       22.66        1.46     61.66 o 
 -13   1  10       90.51       92.49     44.33 o 
 -12   1  10     1923.40     1713.78    124.53 o 
 -11   1  10     1905.45     1674.53     86.59 o 
 -10   1  10      469.70      419.09     64.58 o 
  -9   1  10        9.61        8.05     26.52 o 
  -8   1  10      313.80      344.79     40.50 o 
  -7   1  10       47.22       14.55     34.82 o 
  -6   1  10      802.38      857.33     60.92 o 
  -5   1  10        0.14        9.65     16.67 o 
  -4   1  10       47.68       59.51     18.60 o 
  -3   1  10      102.32       99.80     24.25 o 
  -2   1  10      507.25      485.61     35.78 o 
  -1   1  10      200.66      245.34     35.65 o 
   0   1  10      310.50      315.91     18.77 o 
   1   1  10      820.85      852.13     28.33 o 
   2   1  10        3.12       15.93     12.94 o 
   3   1  10      889.52      835.90     33.79 o 
   4   1  10      173.23      146.38     18.05 o 
   5   1  10       35.96       41.25     15.87 o 
   6   1  10       14.33       35.58     18.97 o 
   7   1  10        0.25       -3.80     21.13 o 
   8   1  10       61.42       49.75     31.53 o 
   9   1  10      248.26      222.26     37.49 o 
  10   1  10      162.76      164.90     37.96 o 
  11   1  10       22.47       55.01     37.58 o 
 -15   2  10      415.33      458.13     56.57 o 
 -14   2  10       53.05       22.23     33.69 o 
 -13   2  10       37.40       27.15     33.38 o 
 -12   2  10       61.28       37.04     31.77 o 
 -11   2  10      200.59      114.33     34.35 o 
 -10   2  10      156.11      161.29     35.16 o 
  -9   2  10      184.75       72.39     94.63 o 
  -8   2  10      272.82      222.67     35.15 o 
  -7   2  10      107.97      142.80     33.31 o 
  -6   2  10      105.04       81.63     32.39 o 
  -5   2  10      144.87      178.79     24.62 o 
  -4   2  10      227.75      225.78     26.01 o 
  -3   2  10       97.79      139.41     24.79 o 
  -2   2  10      622.29      652.06     39.73 o 
  -1   2  10       11.65       11.24     15.95 o 
   0   2  10       11.42        9.65     11.73 o 
   1   2  10       47.09       54.63     12.63 o 
   2   2  10      657.25      612.70     26.31 o 
   3   2  10        4.74      -13.11     13.11 o 
   4   2  10       43.12       34.42     13.47 o 
   5   2  10       13.10       12.98     15.74 o 
   6   2  10      866.86      818.82     40.58 o 
   7   2  10      105.82      129.18     24.42 o 
   8   2  10      289.71      339.52     39.81 o 
   9   2  10      195.17      165.37     35.12 o 
  10   2  10        2.25      -12.44     31.92 o 
 -15   3  10       74.14       55.41     38.08 o 
 -14   3  10       35.56        5.81     20.66 o 
 -13   3  10       63.12       88.38     33.17 o 
 -12   3  10       92.26       53.97     32.75 o 
 -11   3  10       10.29        1.63     25.31 o 
 -10   3  10     1821.10     1719.67     75.29 o 
  -9   3  10       28.81       44.41     25.48 o 
  -8   3  10        9.69      -18.14     18.14 o 
  -7   3  10       34.94       -4.93     23.89 o 
  -6   3  10      771.04      819.54     52.38 o 
  -5   3  10       66.96       79.89     21.49 o 
  -4   3  10       45.22       68.41     19.87 o 
  -3   3  10      195.88      199.12     21.82 o 
  -2   3  10       90.83       90.35     19.90 o 
  -1   3  10        8.09       11.12     14.53 o 
   0   3  10       15.82       17.04     11.75 o 
   1   3  10      189.16      188.90     16.99 o 
   2   3  10       15.61       27.00     13.51 o 
   3   3  10      217.33      196.47     26.03 o 
   4   3  10      451.95      401.39     31.87 o 
   5   3  10      238.66      247.70     29.36 o 
   6   3  10        9.30       37.77     20.98 o 
   7   3  10      267.89      276.97     29.02 o 
   8   3  10      557.20      590.68     84.35 o 
   9   3  10       90.00       39.67     28.60 o 
  10   3  10        0.16      -33.89     38.65 o 
 -15   4  10       16.77       19.26     33.74 o 
 -14   4  10        0.26        1.79     32.36 o 
 -13   4  10       14.36        6.05     29.48 o 
 -12   4  10       82.06       67.37     29.04 o 
 -11   4  10      112.92      156.63     33.63 o 
 -10   4  10      226.34      237.98     35.34 o 
  -9   4  10       37.88       57.80     26.38 o 
  -8   4  10      339.43      358.93     36.45 o 
  -7   4  10      165.84      166.58     28.08 o 
  -6   4  10       11.88       41.90     20.93 o 
  -5   4  10      223.84      219.15     25.63 o 
  -4   4  10        7.59       11.40     16.24 o 
  -3   4  10       38.55       44.24     21.08 o 
  -2   4  10      106.26      115.78     17.18 o 
  -1   4  10      176.42      175.00     18.85 o 
   0   4  10       82.78       77.01     13.20 o 
   1   4  10      472.81      446.37     25.73 o 
   2   4  10       87.01       78.36     20.11 o 
   3   4  10       41.84       57.52     21.64 o 
   4   4  10       88.64       52.75     23.40 o 
   5   4  10      102.30      117.19     23.86 o 
   6   4  10       18.67        6.51     24.32 o 
   7   4  10      383.73      393.31     36.23 o 
   8   4  10        2.80       38.45     26.10 o 
   9   4  10      149.46      136.06     37.30 o 
  10   4  10       87.09      114.58     32.01 o 
 -15   5  10      177.34      183.68     39.03 o 
 -14   5  10      114.13      114.13     48.20 o 
 -13   5  10      246.09      234.89     39.35 o 
 -12   5  10        3.11       -9.13     26.48 o 
 -11   5  10        6.52       31.39     26.68 o 
 -10   5  10        1.53       55.25     26.76 o 
  -9   5  10     1440.08     1315.28     66.30 o 
  -8   5  10       39.18       46.65     25.30 o 
  -7   5  10      495.45      499.86     41.04 o 
  -6   5  10      615.66      663.30     44.41 o 
  -5   5  10      409.59      384.86     29.61 o 
  -4   5  10      397.68      406.48     42.08 o 
  -3   5  10      218.24      226.33     23.18 o 
  -2   5  10      853.68      784.51     35.02 o 
  -1   5  10       11.68       11.07     13.54 o 
   0   5  10       48.45       62.15     13.78 o 
   1   5  10      144.32      149.14     24.06 o 
   2   5  10        0.03        5.77     24.73 o 
   3   5  10      137.41       82.43     23.16 o 
   4   5  10       44.64       17.03     25.00 o 
   5   5  10        0.03      -21.33     21.33 o 
   6   5  10        7.94       -4.12     23.67 o 
   7   5  10       58.41       74.65     27.26 o 
   8   5  10     1088.27     1061.82     63.48 o 
   9   5  10      204.89      206.73     35.37 o 
  10   5  10       12.95       38.33     28.74 o 
 -15   6  10      194.23      157.68     55.96 o 
 -14   6  10        6.93      -10.50     31.96 o 
 -13   6  10      987.12      938.73     64.48 o 
 -12   6  10      510.51      486.02     47.17 o 
 -11   6  10       23.66       47.70     29.45 o 
 -10   6  10     1680.06     1420.97     69.68 o 
  -9   6  10       16.26       -3.39     25.01 o 
  -8   6  10      679.00      668.04     47.24 o 
  -7   6  10     1410.38     1253.14     61.13 o 
  -6   6  10      372.91      402.77     31.47 o 
  -5   6  10      295.38      299.10     29.07 o 
  -4   6  10      356.17      362.96     34.23 o 
  -3   6  10      613.41      695.07     35.31 o 
  -2   6  10     1210.79     1182.23     49.33 o 
  -1   6  10      175.92      198.04     20.88 o 
   0   6  10     1296.54     1226.89     46.38 o 
   1   6  10       95.92       81.84     22.47 o 
   2   6  10     3624.71     3549.15     93.96 o 
   3   6  10        0.98      -19.92     19.92 o 
   4   6  10      216.44      241.84     28.12 o 
   5   6  10      189.19      150.71     25.91 o 
   6   6  10      645.08      578.99     41.95 o 
   7   6  10       35.60       34.17     25.74 o 
   8   6  10      778.27      728.71     79.10 o 
   9   6  10       19.46       36.27     30.97 o 
  10   6  10      146.42      192.75     36.86 o 
 -14   7  10       72.11       55.24     43.30 o 
 -13   7  10       86.92       87.45     34.46 o 
 -12   7  10      776.46      735.94     58.85 o 
 -11   7  10      685.95      629.07     50.94 o 
 -10   7  10      120.41       77.96     29.90 o 
  -9   7  10     1186.29     1110.44     67.08 o 
  -8   7  10     1386.61     1438.83     67.14 o 
  -7   7  10     1542.99     1451.13     66.98 o 
  -6   7  10      301.42      278.10     28.05 o 
  -5   7  10        7.72        7.40     23.45 o 
  -4   7  10      170.46      181.02     28.46 o 
  -3   7  10       40.14       32.40     13.92 o 
  -2   7  10      443.56      422.91     28.74 o 
  -1   7  10       36.04       12.73     18.62 o 
   0   7  10        4.39      -16.02     16.02 o 
   1   7  10      238.30      266.60     25.10 o 
   2   7  10        0.22       12.51     17.04 o 
   3   7  10      279.36      284.29     29.75 o 
   4   7  10        0.60      -21.15     21.15 o 
   5   7  10      208.88      177.87     27.46 o 
   6   7  10       18.23       13.85     27.28 o 
   7   7  10      308.92      294.60     35.22 o 
   8   7  10        5.09        3.36     28.18 o 
   9   7  10       68.07      112.35     42.07 o 
  10   7  10       16.53        9.76     30.57 o 
 -14   8  10      480.46      548.90     78.51 o 
 -13   8  10       75.53       76.72     35.34 o 
 -12   8  10        0.05        4.23     30.67 o 
 -11   8  10       24.23       39.18     30.21 o 
 -10   8  10     2686.17     2368.83     96.10 o 
  -9   8  10      190.52      173.14     32.56 o 
  -8   8  10      114.81       90.05     27.38 o 
  -7   8  10      537.20      541.43     36.94 o 
  -6   8  10       32.65       74.45     22.23 o 
  -5   8  10      557.15      522.94     35.40 o 
  -4   8  10        7.21       -1.47     22.00 o 
  -3   8  10      219.85      253.40     40.37 o 
  -2   8  10        0.46        2.57     14.59 o 
  -1   8  10      527.20      573.73     43.75 o 
   0   8  10       33.38       43.22     19.77 o 
   1   8  10        8.31        8.71     18.63 o 
   2   8  10       67.86       83.19     20.45 o 
   3   8  10      143.76      142.07     23.49 o 
   4   8  10       27.78       46.68     20.37 o 
   5   8  10     1708.22     1503.10     52.99 o 
   6   8  10       20.57       27.32     21.22 o 
   7   8  10      180.65      215.47     33.78 o 
   8   8  10       77.78      130.31     32.22 o 
   9   8  10      121.17      181.94     36.50 o 
  10   8  10      115.74      162.45     32.26 o 
 -14   9  10        0.09      -15.79     32.96 o 
 -13   9  10       95.50      118.73     46.29 o 
 -12   9  10       56.69       54.08     31.97 o 
 -11   9  10      125.45      133.84     34.32 o 
 -10   9  10      151.48      106.32     31.94 o 
  -9   9  10      140.31      186.22     32.72 o 
  -8   9  10      863.26      794.55     62.91 o 
  -7   9  10       42.99       43.27     23.64 o 
  -6   9  10       56.37       12.35     31.78 o 
  -5   9  10       94.90       80.20     22.73 o 
  -4   9  10       31.58       17.53     24.46 o 
  -3   9  10       27.45       17.31     21.01 o 
  -2   9  10       16.45      -11.21     22.45 o 
  -1   9  10       22.02       30.79     17.45 o 
   0   9  10      921.20      873.87     50.31 o 
   1   9  10      395.64      385.28     32.28 o 
   2   9  10      121.82      134.43     24.19 o 
   3   9  10       33.31       39.03     19.35 o 
   4   9  10      608.90      600.93     35.41 o 
   5   9  10       63.47       49.75     24.92 o 
   6   9  10      166.67      228.61     30.66 o 
   7   9  10       26.65       11.92     25.58 o 
   8   9  10      493.69      504.50     46.88 o 
   9   9  10       10.85       57.81     27.51 o 
 -14  10  10        7.80       15.42     42.03 o 
 -13  10  10        5.27       24.40     32.99 o 
 -12  10  10       15.98        8.49     32.27 o 
 -11  10  10       47.19       23.63     30.44 o 
 -10  10  10      106.73      116.53     32.58 o 
  -9  10  10      392.96      352.21     39.32 o 
  -8  10  10      220.47      205.42     33.58 o 
  -7  10  10     1873.81     1771.74     73.00 o 
  -6  10  10      233.57      227.82     28.70 o 
  -5  10  10      373.37      434.09     42.16 o 
  -4  10  10        0.23       51.33     25.94 o 
  -3  10  10      628.92      611.36     39.64 o 
  -2  10  10      322.69      322.42     26.89 o 
  -1  10  10      482.72      507.86     32.47 o 
   0  10  10        0.10      -18.16     18.16 o 
   1  10  10       69.20       31.36     17.64 o 
   2  10  10       78.48       45.61     31.60 o 
   3  10  10       52.53       53.90     21.97 o 
   4  10  10       21.14        1.81     20.02 o 
   5  10  10        0.19       20.80     24.28 o 
   6  10  10     1296.03     1194.99     52.51 o 
   7  10  10       16.77       11.22     31.43 o 
   8  10  10      264.36      296.42     37.75 o 
   9  10  10       17.30       70.46     33.87 o 
 -13  11  10       14.18        0.09     48.30 o 
 -12  11  10       74.70       80.16     33.72 o 
 -11  11  10      144.16      141.22     49.47 o 
 -10  11  10      412.31      364.03     41.80 o 
  -9  11  10       98.13      121.38     31.69 o 
  -8  11  10      941.57      809.89     54.99 o 
  -7  11  10      262.77      277.01     37.81 o 
  -6  11  10      165.31      136.41     34.95 o 
  -5  11  10     1030.61      956.18     59.88 o 
  -4  11  10      272.11      276.38     52.93 o 
  -3  11  10        1.19       29.99     18.50 o 
  -2  11  10      143.19      143.87     26.60 o 
  -1  11  10      119.73       95.16     23.85 o 
   0  11  10       17.86        7.83     23.19 o 
   1  11  10      863.54      916.89     48.55 o 
   2  11  10        9.86       13.76     23.46 o 
   3  11  10      108.57       92.56     23.78 o 
   4  11  10      104.31      199.10     28.25 o 
   5  11  10      152.73      172.61     35.26 o 
   6  11  10        4.66       41.31     24.02 o 
   7  11  10      128.99      147.60     28.31 o 
   8  11  10      240.78      273.46     33.69 o 
   9  11  10       30.14       39.18     33.18 o 
 -13  12  10       78.07      119.52     37.36 o 
 -12  12  10      344.02      301.45     44.24 o 
 -11  12  10      142.40      107.07     35.74 o 
 -10  12  10      201.89      245.70     40.29 o 
  -9  12  10      318.26      290.37     38.77 o 
  -8  12  10     1749.99     1468.21     77.69 o 
  -7  12  10        0.88       -2.43     30.38 o 
  -6  12  10      107.16      119.78     35.16 o 
  -5  12  10     1197.88     1072.29     64.18 o 
  -4  12  10      203.98      221.10     30.40 o 
  -3  12  10     1976.47     1718.43     59.80 o 
  -2  12  10       75.34       81.38     21.86 o 
  -1  12  10     1163.09     1028.74     69.52 o 
   0  12  10        0.06       14.95     21.79 o 
   1  12  10     2297.42     2003.08     73.71 o 
   2  12  10       25.13       51.70     23.89 o 
   3  12  10      586.36      548.98     60.11 o 
   4  12  10       79.26      111.92     25.21 o 
   5  12  10        8.68       40.66     23.21 o 
   6  12  10        0.93       41.80     27.59 o 
   7  12  10       51.16       37.55     27.71 o 
   8  12  10       45.62      129.07     33.05 o 
 -12  13  10      187.59      132.95     55.66 o 
 -11  13  10       84.57      112.03     35.62 o 
 -10  13  10        9.45       28.92     40.55 o 
  -9  13  10       45.55       75.29     42.41 o 
  -8  13  10       39.95       67.88     34.82 o 
  -7  13  10      387.87      411.93     51.92 o 
  -6  13  10       94.97      133.06     35.96 o 
  -5  13  10     1702.76     1541.42     77.85 o 
  -4  13  10      128.42      107.77     26.68 o 
  -3  13  10      560.38      554.81     43.37 o 
  -2  13  10      288.47      305.36     29.07 o 
  -1  13  10       16.08       16.55     21.97 o 
   0  13  10       10.83       78.19     23.00 o 
   1  13  10        1.81        9.63     21.29 o 
   2  13  10       30.34       48.47     26.31 o 
   3  13  10       29.74       -1.29     23.90 o 
   4  13  10      220.56      188.34     29.75 o 
   5  13  10        5.99       13.56     31.04 o 
   6  13  10      145.47      174.52     30.85 o 
   7  13  10      125.09      147.34     38.12 o 
   8  13  10        2.11       22.12     29.98 o 
 -12  14  10       49.62       74.02     35.81 o 
 -11  14  10        0.16       49.45     45.37 o 
 -10  14  10       60.58       75.79     44.94 o 
  -9  14  10      888.89      785.60     74.90 o 
  -8  14  10      223.35      265.52     44.31 o 
  -7  14  10       63.23       82.58     35.27 o 
  -6  14  10      239.20      273.97     42.59 o 
  -5  14  10       23.29       19.44     24.95 o 
  -4  14  10        3.47       37.68     24.00 o 
  -3  14  10      566.35      553.86     41.72 o 
  -2  14  10     1030.31      818.08     47.02 o 
  -1  14  10      822.83      705.38     45.36 o 
   0  14  10      643.53      527.50     40.45 o 
   1  14  10       21.27        9.43     38.42 o 
   2  14  10        4.15       -7.34     25.74 o 
   3  14  10        0.81       24.72     26.75 o 
   4  14  10      873.31      827.06     44.48 o 
   5  14  10       64.01       35.63     29.93 o 
   6  14  10      252.81      273.80     34.72 o 
   7  14  10       20.88       25.99     31.16 o 
 -11  15  10       18.62       20.55     81.52 o 
 -10  15  10       76.16      135.23     47.69 o 
  -9  15  10        0.28      -12.28     42.29 o 
  -8  15  10      110.18      120.23     40.60 o 
  -7  15  10      119.40      109.73     39.45 o 
  -6  15  10      642.07      579.55     44.65 o 
  -5  15  10        2.33      -14.52     23.78 o 
  -4  15  10      183.51      130.89     34.51 o 
  -3  15  10        1.29       10.62     24.08 o 
  -2  15  10       28.80       41.85     25.17 o 
  -1  15  10       80.07       28.21     25.35 o 
   0  15  10       64.54       65.87     33.11 o 
   1  15  10       19.97       14.49     25.97 o 
   2  15  10        0.24       91.49     27.22 o 
   3  15  10      349.99      285.98     38.46 o 
   4  15  10        0.81       26.82     30.42 o 
   5  15  10        3.27       62.11     29.27 o 
   6  15  10        5.04       26.87     29.38 o 
   7  15  10       22.16      230.56     97.44 o 
 -10  16  10       11.44       40.92     44.75 o 
  -9  16  10      131.35       94.17     82.05 o 
  -8  16  10      126.34      137.91     42.76 o 
  -7  16  10       13.53       52.39     27.74 o 
  -6  16  10       49.96       77.11     29.04 o 
  -5  16  10        1.49       58.94     26.97 o 
  -4  16  10      128.66       88.49     28.89 o 
  -3  16  10      166.06      154.78     37.21 o 
  -2  16  10      119.57      108.99     27.82 o 
  -1  16  10      887.01      703.95     46.69 o 
   0  16  10      148.49      118.09     27.19 o 
   1  16  10      222.98      195.57     35.28 o 
   2  16  10      498.41      422.43     47.41 o 
   3  16  10        3.01       65.50     34.06 o 
   4  16  10       51.95       76.68     32.73 o 
   5  16  10      145.37      114.68     30.35 o 
   6  16  10      107.08      182.79     37.36 o 
 -10  17  10        3.69       71.28     43.77 o 
  -9  17  10      504.31      497.16     65.42 o 
  -8  17  10        6.49       17.60     28.20 o 
  -7  17  10      157.16      181.67     48.11 o 
  -6  17  10      304.93      257.93     36.64 o 
  -5  17  10      138.82      176.29     33.32 o 
  -4  17  10       22.15       63.06     44.34 o 
  -3  17  10      377.24      319.37     41.63 o 
  -2  17  10        0.22       -9.98     25.60 o 
  -1  17  10       10.99       32.16     26.68 o 
   0  17  10        3.89       20.65     28.46 o 
   1  17  10        0.05       32.23     28.39 o 
   2  17  10       27.92       26.76     53.05 o 
   3  17  10       61.13      102.97     34.76 o 
   4  17  10        1.68       69.02     26.16 o 
   5  17  10        4.01       48.65     26.70 o 
  -9  18  10        0.20       86.68     91.78 o 
  -8  18  10      398.06      427.90     42.76 o 
  -7  18  10        2.89       22.98     29.37 o 
  -6  18  10        1.70       16.02     29.09 o 
  -5  18  10      182.58      155.72     34.13 o 
  -4  18  10     1202.58     1068.95     66.50 o 
  -3  18  10       59.90       86.55     34.39 o 
  -2  18  10       29.10       52.30     27.11 o 
  -1  18  10        1.84        5.03     26.47 o 
   0  18  10        3.23        8.34     65.12 o 
   1  18  10       95.67       93.28     43.99 o 
   2  18  10      124.22      186.95     41.98 o 
   3  18  10        7.15       -7.42     29.90 o 
   4  18  10      127.88      125.54     34.39 o 
  -7  19  10      352.49      369.86     42.16 o 
  -6  19  10      346.05      366.66     42.54 o 
  -5  19  10       29.00      108.35     31.28 o 
  -4  19  10       13.85       37.54     40.12 o 
  -3  19  10      164.23      173.00     37.72 o 
  -2  19  10        0.04        5.91     30.92 o 
  -1  19  10       28.89      -11.21     29.49 o 
   0  19  10      107.72       73.98     34.34 o 
   1  19  10       76.40      115.65     37.54 o 
   2  19  10        7.45       97.02     34.66 o 
   3  19  10        8.74       75.10     57.79 o 
  -6  20  10      385.34      433.49    103.23 o 
  -5  20  10      149.85      216.10     40.80 o 
  -4  20  10      767.23      583.77     51.43 o 
  -3  20  10      330.84      241.89     40.82 o 
  -2  20  10        7.02       73.65     32.97 o 
  -1  20  10      421.07      340.05     43.02 o 
   0  20  10        2.26      100.03     56.18 o 
   1  20  10        1.73       59.17     32.58 o 
 -15   1  11       72.82       86.61     48.82 o 
 -14   1  11      124.70      146.79     44.23 o 
 -13   1  11       95.50       74.17     61.69 o 
 -12   1  11      810.36      802.49     62.37 o 
 -10   1  11      112.37       97.35     33.59 o 
  -9   1  11       47.54      103.98     32.91 o 
  -8   1  11      267.09      217.98     36.79 o 
  -7   1  11      608.30      616.10     52.79 o 
  -6   1  11        2.78       -6.72     29.38 o 
  -5   1  11        0.03      -24.18     29.75 o 
  -4   1  11       88.13       83.91     21.42 o 
  -3   1  11       47.78      -35.35     35.35 o 
  -2   1  11      390.90      448.48     37.18 o 
  -1   1  11       49.28       50.11     17.78 o 
   0   1  11      121.79      144.40     16.22 o 
   1   1  11      513.50      531.89     23.57 o 
   2   1  11      406.03      415.03     23.85 o 
   3   1  11       38.75       63.63     16.38 o 
   4   1  11       56.03       65.95     16.70 o 
   5   1  11       49.52       45.35     16.57 o 
   6   1  11        0.17       26.87     20.89 o 
   7   1  11      115.35       91.40     29.41 o 
   8   1  11        2.31      -27.36     27.36 o 
   9   1  11       10.66       11.16     31.91 o 
  10   1  11        8.09      -23.75     33.11 o 
 -15   2  11       23.36        0.37     33.71 o 
 -14   2  11       27.47       22.70     23.60 o 
 -13   2  11      420.30      329.72     46.84 o 
 -12   2  11       23.16       46.02     32.82 o 
 -11   2  11      399.74      359.84     46.37 o 
 -10   2  11      707.10      675.14     79.66 o 
  -9   2  11      278.22      295.43     39.96 o 
  -8   2  11        0.05      -13.15     32.54 o 
  -7   2  11     1406.79     1379.12     76.85 o 
  -6   2  11       56.38       84.05     32.85 o 
  -5   2  11     1160.97     1164.67     56.94 o 
  -4   2  11       21.86       13.13     38.92 o 
  -3   2  11       69.45       89.33     26.68 o 
  -2   2  11     2178.33     2328.81     88.32 o 
  -1   2  11     1421.63     1488.97     49.91 o 
   0   2  11       19.22        7.66     13.13 o 
   1   2  11      489.92      515.73     24.19 o 
   2   2  11       11.78       -0.54     15.38 o 
   3   2  11      172.21      169.85     23.03 o 
   4   2  11       36.30       34.01     20.25 o 
   5   2  11      435.66      424.36     31.50 o 
   6   2  11       49.08       67.47     22.05 o 
   7   2  11        4.27      -23.62     23.62 o 
   8   2  11      162.26      138.39     36.68 o 
   9   2  11      285.20      274.75     47.18 o 
  10   2  11       24.97       15.38     41.38 o 
 -15   3  11       48.03        2.69     24.39 o 
 -14   3  11       12.38       54.85     51.21 o 
 -13   3  11       53.93       40.19     48.49 o 
 -12   3  11       87.72       51.65     33.95 o 
 -11   3  11     1206.13     1135.64     71.03 o 
 -10   3  11      467.79      515.73     50.99 o 
  -9   3  11      520.39      505.42     69.14 o 
  -8   3  11      144.24      186.73     41.85 o 
  -7   3  11      737.42      802.44     60.27 o 
  -6   3  11     2781.31     2915.00    125.61 o 
  -5   3  11      195.14      219.57     28.88 o 
  -4   3  11      371.46      416.05     34.72 o 
  -3   3  11      101.16      120.16     21.61 o 
  -2   3  11      237.81      249.07     30.98 o 
  -1   3  11       70.48      116.73     19.19 o 
   0   3  11      276.78      288.71     23.60 o 
   1   3  11       38.33       30.24     13.31 o 
   2   3  11      344.91      358.77     27.05 o 
   3   3  11      155.02      167.71     30.13 o 
   4   3  11       36.66       19.24     28.85 o 
   5   3  11       73.77       73.12     24.83 o 
   6   3  11      525.95      597.38     59.53 o 
   7   3  11       64.32       83.64     26.87 o 
   8   3  11      733.59      733.28     60.48 o 
   9   3  11       40.72       73.91     47.25 o 
  10   3  11       26.38        6.28     53.26 o 
 -15   4  11        4.21       54.92     36.91 o 
 -14   4  11      200.54      317.44     50.29 o 
 -13   4  11        7.56      -27.87     40.34 o 
 -12   4  11       14.12       37.46     28.34 o 
 -11   4  11      308.26      280.44     37.72 o 
 -10   4  11      527.17      512.42     45.97 o 
  -9   4  11       53.92       58.29     28.48 o 
  -8   4  11      396.65      348.65     48.43 o 
  -7   4  11        4.99       30.76     24.66 o 
  -6   4  11        4.75      -11.31     51.56 o 
  -5   4  11       83.03       82.77     23.92 o 
  -4   4  11     2247.08     2171.30    116.31 o 
  -3   4  11       51.38       80.87     17.97 o 
  -2   4  11     1676.84     1707.87     54.16 o 
  -1   4  11        1.47       -0.43     15.60 o 
   0   4  11      592.23      617.41     31.11 o 
   1   4  11       37.34       26.85     21.00 o 
   2   4  11      982.15      957.97     42.08 o 
   3   4  11       93.47      109.64     23.73 o 
   4   4  11        7.97       16.78     21.68 o 
   5   4  11        0.29      -22.12     22.12 o 
   6   4  11      244.74      181.58     28.28 o 
   7   4  11      260.95      311.76     39.72 o 
   8   4  11      234.72      277.85     37.07 o 
   9   4  11        1.28       34.78     27.72 o 
  10   4  11       77.88       63.34     43.73 o 
 -14   5  11       96.95       90.45     36.20 o 
 -13   5  11        1.80       -0.30     30.88 o 
 -12   5  11      177.92      199.79     35.91 o 
 -11   5  11       24.16       16.27     32.24 o 
 -10   5  11      874.10      787.92     54.05 o 
  -9   5  11      485.82      453.92     42.93 o 
  -8   5  11      213.55      223.04     33.35 o 
  -7   5  11      180.38      181.24     30.29 o 
  -6   5  11      759.36      758.88     49.23 o 
  -5   5  11      965.57      995.36     56.58 o 
  -4   5  11        4.63      -19.04     19.04 o 
  -3   5  11      738.06      755.38     41.53 o 
  -2   5  11      204.23      228.26     26.37 o 
  -1   5  11      411.75      438.92     27.70 o 
   0   5  11      278.44      272.21     27.20 o 
   1   5  11      331.84      330.45     34.04 o 
   2   5  11       33.52       49.48     19.47 o 
   3   5  11       10.86      -17.93     20.23 o 
   4   5  11       47.44       51.43     23.10 o 
   5   5  11       90.47       79.85     29.58 o 
   6   5  11        5.39      -10.72     16.84 o 
   7   5  11      949.12     1032.48     65.19 o 
   8   5  11       56.22       54.93     36.09 o 
   9   5  11       52.73       57.23     40.77 o 
 -14   6  11       12.06      -27.63     44.38 o 
 -13   6  11       38.91      -21.12     33.86 o 
 -12   6  11      178.34      253.00     39.42 o 
 -11   6  11       24.72       -5.09     27.06 o 
 -10   6  11      662.11      645.94     51.05 o 
  -9   6  11      120.08       68.34     28.62 o 
  -8   6  11      239.24      239.04     34.26 o 
  -7   6  11      322.18      366.30     38.23 o 
  -6   6  11        6.79       -7.84     20.62 o 
  -5   6  11      366.60      415.72     37.39 o 
  -4   6  11      150.50      180.33     25.52 o 
  -3   6  11        4.68       -5.29     19.83 o 
  -2   6  11      525.68      468.44     33.08 o 
  -1   6  11      419.23      461.53     41.21 o 
   0   6  11       59.19       38.82     19.90 o 
   1   6  11      237.53      226.57     27.33 o 
   2   6  11       32.69       42.95     20.35 o 
   3   6  11     1041.44     1122.70     52.89 o 
   4   6  11       89.65       25.01     26.01 o 
   5   6  11       66.41       22.00     27.90 o 
   6   6  11       37.50       24.61     17.95 o 
   7   6  11        2.44        6.72     27.20 o 
   8   6  11       65.79       33.47     32.04 o 
   9   6  11       61.44       57.49     32.83 o 
 -14   7  11        0.01       11.68     32.57 o 
 -13   7  11       20.41       17.13     31.16 o 
 -12   7  11      122.21       92.83     33.78 o 
 -11   7  11      279.08      238.50     69.74 o 
 -10   7  11      208.22      215.84     49.82 o 
  -9   7  11      588.45      516.92     44.05 o 
  -8   7  11      355.12      349.10     38.64 o 
  -7   7  11     2074.57     2156.14     87.32 o 
  -6   7  11      262.43      244.34     28.10 o 
  -5   7  11     1226.27     1179.34     53.38 o 
  -4   7  11      311.51      285.85     33.49 o 
  -3   7  11       82.73       88.92     22.22 o 
  -2   7  11        5.06       23.25     17.37 o 
  -1   7  11      504.83      538.15     35.80 o 
   0   7  11     1639.47     1725.54     64.81 o 
   1   7  11      597.32      591.69     33.67 o 
   2   7  11      264.56      262.18     23.75 o 
   3   7  11       48.83       76.64     27.82 o 
   4   7  11      122.56      110.41     25.27 o 
   5   7  11        2.13      -22.32     23.16 o 
   6   7  11       90.96       70.91     26.94 o 
   7   7  11        2.48       -3.36     27.34 o 
   8   7  11      108.29      112.11     34.23 o 
   9   7  11       74.09      101.21     33.17 o 
 -14   8  11        0.31       21.59     34.08 o 
 -13   8  11      115.41       83.94     36.08 o 
 -12   8  11      260.67      326.05     44.40 o 
 -11   8  11      506.31      491.31     46.89 o 
 -10   8  11        4.09       48.86     34.02 o 
  -9   8  11      563.80      583.21     60.32 o 
  -8   8  11     1099.44     1052.89     58.40 o 
  -7   8  11      456.84      477.80     44.76 o 
  -6   8  11      403.53      422.05     34.49 o 
  -5   8  11       30.83       35.97     21.98 o 
  -4   8  11      811.82      795.33     52.83 o 
  -3   8  11       53.33       44.51     17.43 o 
  -2   8  11     2167.35     2127.48     67.13 o 
  -1   8  11       26.72       40.03     19.70 o 
   0   8  11      138.27      150.40     24.41 o 
   1   8  11       63.72       91.80     22.51 o 
   2   8  11     1345.05     1354.53     57.70 o 
   3   8  11       51.91       68.95     24.08 o 
   4   8  11     1502.79     1421.16     52.29 o 
   5   8  11       42.99       35.64     26.95 o 
   6   8  11      212.50      197.03     32.90 o 
   7   8  11        4.19       10.18     28.95 o 
   8   8  11       47.43       42.61     30.71 o 
   9   8  11       56.81      106.01     29.63 o 
 -14   9  11        8.48      104.45     80.51 o 
 -13   9  11       45.94       17.98     33.29 o 
 -12   9  11      100.68      137.21     37.71 o 
 -11   9  11        5.43       -1.35     34.94 o 
 -10   9  11       45.14        1.55     26.81 o 
  -9   9  11      227.90      294.89     37.51 o 
  -8   9  11       15.23       29.70     26.43 o 
  -7   9  11       55.44       61.35     27.68 o 
  -6   9  11       55.02       75.11     24.75 o 
  -5   9  11      575.52      596.53     48.04 o 
  -4   9  11      310.85      295.28     36.50 o 
  -3   9  11      259.92      277.60     25.89 o 
  -2   9  11      521.32      524.82     42.81 o 
  -1   9  11       29.23       10.99     19.55 o 
   0   9  11       35.96       23.40     20.03 o 
   1   9  11        3.04       14.19     22.53 o 
   2   9  11       55.17       75.30     26.34 o 
   3   9  11      233.34      246.91     29.51 o 
   4   9  11      120.07       97.81     23.62 o 
   5   9  11       15.39       35.83     22.89 o 
   6   9  11      125.18      184.82     33.09 o 
   7   9  11      498.37      512.21     46.79 o 
   8   9  11        5.94       83.39     29.55 o 
 -13  10  11      162.72      192.80     59.50 o 
 -12  10  11        0.18       75.84     35.14 o 
 -11  10  11      245.33      192.04     38.88 o 
 -10  10  11       76.50       49.07     34.77 o 
  -9  10  11      596.39      553.75     47.31 o 
  -8  10  11       58.73       70.02     29.33 o 
  -7  10  11      802.88      789.15     46.22 o 
  -6  10  11      184.93      195.03     35.08 o 
  -5  10  11     1252.91     1206.19     76.27 o 
  -4  10  11        2.39       12.89     31.43 o 
  -3  10  11       14.99       22.23     20.79 o 
  -2  10  11        0.46       23.28     17.26 o 
  -1  10  11     1039.64     1055.15     50.84 o 
   0  10  11       17.51       -5.74     20.96 o 
   1  10  11      311.49      332.79     33.25 o 
   2  10  11       19.76        9.09     24.34 o 
   3  10  11        0.13      -19.81     19.81 o 
   4  10  11      172.80      155.90     27.56 o 
   5  10  11        3.62       21.22     23.87 o 
   6  10  11      196.93      148.32     33.29 o 
   7  10  11      206.09      232.89     42.39 o 
   8  10  11       11.78       40.77     28.55 o 
 -13  11  11       19.47      -14.20     39.06 o 
 -12  11  11        0.93       -6.35     41.26 o 
 -11  11  11      136.70      140.43     37.69 o 
 -10  11  11       65.51       74.78     33.51 o 
  -9  11  11       68.01       68.29     30.69 o 
  -8  11  11       68.21       65.92     45.79 o 
  -7  11  11      650.33      628.50     76.96 o 
  -6  11  11      126.85      179.00     35.97 o 
  -5  11  11       82.14       72.13     31.73 o 
  -4  11  11      818.84      767.72     44.11 o 
  -3  11  11       23.04       19.84     18.46 o 
  -2  11  11       12.53       37.29     19.77 o 
  -1  11  11        3.51      -20.44     25.43 o 
   0  11  11       18.92       10.28     22.44 o 
   1  11  11       66.98      104.04     27.90 o 
   2  11  11       38.39       68.53     27.07 o 
   3  11  11      363.36      381.21     34.15 o 
   4  11  11      118.61      118.33     27.74 o 
   5  11  11      179.54      222.09     32.21 o 
   6  11  11       10.85       55.04     28.25 o 
   7  11  11       42.95       51.70     29.08 o 
   8  11  11       61.35      109.22     49.22 o 
 -12  12  11        2.67       38.55     34.88 o 
 -11  12  11      125.26      122.79     36.24 o 
 -10  12  11        5.89      -28.64     28.64 o 
  -9  12  11     1049.29      913.47     97.66 o 
  -8  12  11      155.67      205.94     47.01 o 
  -7  12  11      215.44      253.11     49.69 o 
  -6  12  11      132.33      198.88     39.71 o 
  -5  12  11      250.73      250.61     44.74 o 
  -4  12  11       20.68       -2.38     21.81 o 
  -3  12  11       83.29      104.87     25.82 o 
  -2  12  11      203.44      122.20     26.36 o 
  -1  12  11       57.23       12.33     21.30 o 
   0  12  11       35.45       64.42     23.51 o 
   1  12  11      291.91      243.34     36.95 o 
   2  12  11      151.60      186.61     42.55 o 
   3  12  11      331.45      285.67     32.13 o 
   4  12  11      410.18      400.41     37.03 o 
   5  12  11       64.46       45.12     31.83 o 
   6  12  11       40.13       78.29     29.90 o 
   7  12  11        6.85       30.30     29.59 o 
 -12  13  11      437.01      394.44     48.80 o 
 -11  13  11       65.34      143.05     53.87 o 
 -10  13  11      208.97      232.88     53.19 o 
  -9  13  11        4.74       41.46     42.16 o 
  -8  13  11      683.03      498.70     66.34 o 
  -7  13  11      219.39      178.38     44.61 o 
  -6  13  11      236.79      268.36     40.46 o 
  -5  13  11       23.52       63.01     26.91 o 
  -4  13  11       34.76       48.10     24.24 o 
  -3  13  11      354.88      384.07     35.70 o 
  -2  13  11        0.01       -0.89     22.11 o 
  -1  13  11      375.67      333.66     41.11 o 
   0  13  11      529.39      476.19     39.12 o 
   1  13  11      115.92      109.96     29.99 o 
   2  13  11       74.16       35.63     25.68 o 
   3  13  11       49.38       -3.29     22.59 o 
   4  13  11       14.71       36.91     26.55 o 
   5  13  11       36.89       88.16     30.89 o 
   6  13  11       20.84      105.16     54.63 o 
   7  13  11      125.40      113.94     32.27 o 
 -11  14  11      224.47      207.21     51.97 o 
 -10  14  11      144.90      154.96     93.77 o 
  -9  14  11        5.66       80.80     94.81 o 
  -8  14  11        7.51       65.88     64.81 o 
  -7  14  11      712.42      709.25     59.65 o 
  -6  14  11      413.39      407.80     47.89 o 
  -5  14  11       24.82       30.82     24.31 o 
  -4  14  11     1223.08     1141.94     57.14 o 
  -3  14  11       72.35       99.08     32.29 o 
  -2  14  11      391.89      369.27     35.43 o 
  -1  14  11     1704.33     1551.66     65.30 o 
   0  14  11       74.30       78.03     48.40 o 
   1  14  11      900.14      962.52     55.36 o 
   2  14  11       76.42       33.76     28.73 o 
   3  14  11      352.01      347.30     35.24 o 
   4  14  11        1.22       26.79     32.41 o 
   5  14  11      128.44      152.17     34.50 o 
   6  14  11        4.82       53.90     31.45 o 
 -11  15  11       28.00      -10.35     70.89 o 
 -10  15  11        0.41       43.66     44.44 o 
  -9  15  11      644.70      561.72     68.55 o 
  -8  15  11      104.04       76.87     69.54 o 
  -7  15  11       96.01       89.97     52.41 o 
  -6  15  11      107.58      100.61     30.11 o 
  -5  15  11       33.67       45.45     26.13 o 
  -4  15  11        4.15       39.03     25.05 o 
  -3  15  11      242.56      227.58     37.73 o 
  -2  15  11      205.50      227.93     40.00 o 
  -1  15  11       27.48       17.62     24.99 o 
   0  15  11      199.07      198.95     31.76 o 
   1  15  11      564.47      517.31     58.36 o 
   2  15  11      603.92      551.34     47.80 o 
   3  15  11       71.30       41.17     28.09 o 
   4  15  11       54.58      138.83     36.38 o 
   5  15  11       51.15       79.00     31.47 o 
   6  15  11      198.66      225.95    106.35 o 
 -10  16  11      629.69      535.17    111.49 o 
  -9  16  11      374.47      398.89     62.78 o 
  -8  16  11      447.56      360.61     67.18 o 
  -7  16  11      156.63      192.71     34.89 o 
  -6  16  11      204.26      208.41     35.33 o 
  -5  16  11        7.74       -6.61     27.43 o 
  -4  16  11      597.70      466.43     46.82 o 
  -3  16  11      308.19      271.26     45.93 o 
  -2  16  11      110.27      131.34     35.39 o 
  -1  16  11       64.04       47.39     26.79 o 
   0  16  11      143.24      128.35     31.99 o 
   1  16  11      190.52      166.82     49.81 o 
   2  16  11        0.18       13.57     43.45 o 
   3  16  11        4.64        6.23     31.29 o 
   4  16  11       83.14      100.93     31.38 o 
   5  16  11        1.23       49.85     44.95 o 
  -9  17  11        0.23       -1.84    129.54 o 
  -8  17  11      555.87      536.02     52.77 o 
  -7  17  11      106.36      148.11     33.52 o 
  -6  17  11        7.67        5.92     28.37 o 
  -5  17  11      109.56      158.18     33.08 o 
  -4  17  11      876.19      687.45     56.59 o 
  -3  17  11        3.09       16.27     31.73 o 
  -2  17  11      150.02      184.96     42.52 o 
  -1  17  11       32.74       34.45     27.29 o 
   0  17  11        2.83       13.36     30.27 o 
   1  17  11       18.71      -15.12     32.20 o 
   2  17  11        2.35       48.39     46.72 o 
   3  17  11       71.57      136.93     39.44 o 
   4  17  11        0.43       44.64     41.08 o 
  -8  18  11       69.28      143.94     36.81 o 
  -7  18  11       38.41       82.33     30.57 o 
  -6  18  11        0.79       64.56     35.12 o 
  -5  18  11      376.04      389.33     41.69 o 
  -4  18  11      102.49      156.82     64.08 o 
  -3  18  11       53.53       34.16     32.24 o 
  -2  18  11       92.43      133.96     41.91 o 
  -1  18  11       33.12       26.14     34.01 o 
   0  18  11       51.43       93.36     34.56 o 
   1  18  11      684.19      641.11    119.68 o 
   2  18  11       61.30       91.54     32.78 o 
   3  18  11      313.64      351.53     55.22 o 
  -6  19  11        1.43       97.26     48.02 o 
  -5  19  11      224.23      224.40     40.44 o 
  -4  19  11        8.08       47.59     33.45 o 
  -3  19  11       89.88      117.30     72.95 o 
  -2  19  11       11.37       23.72     30.61 o 
  -1  19  11       95.73      134.32     35.62 o 
   0  19  11       81.63       85.85     34.64 o 
   1  19  11      220.74      212.39     97.92 o 
  -3  20  11        8.13     -121.41    121.41 o 
  -2  20  11      111.76      146.94    139.91 o 
 -14   0  12      101.12      143.40     58.78 o 
 -13   0  12       79.13       36.48     28.19 o 
 -12   0  12        1.46      -43.23     43.23 o 
 -11   0  12       22.75       48.97     48.60 o 
 -10   0  12      346.70      289.49     59.26 o 
  -9   0  12      656.71      653.34     79.76 o 
  -8   0  12       14.32      -36.83     43.74 o 
  -7   0  12        3.54       24.04     42.03 o 
  -6   0  12      984.97     1030.40    100.18 o 
  -5   0  12       37.99       22.07     44.40 o 
  -4   0  12      926.74     1009.66    107.10 o 
  -3   0  12     3022.71     3477.82    208.14 o 
  -2   0  12      172.49      141.02     51.90 o 
  -1   0  12    15695.92    16570.93    420.93 o 
   0   0  12      196.29      216.52     25.06 o 
   1   0  12        3.33        5.33     17.31 o 
   2   0  12      216.76      218.16     29.16 o 
   3   0  12       74.44       79.06     24.50 o 
   4   0  12      160.55      196.54     29.66 o 
   5   0  12      107.42      108.39     42.03 o 
   6   0  12       79.31       52.69     41.72 o 
   7   0  12       31.38       48.19     44.25 o 
   8   0  12       34.08       29.24     44.59 o 
   9   0  12      258.99      166.66     85.11 o 
 -14   1  12       41.48      -14.88     24.68 o 
 -13   1  12      131.81      108.70     39.38 o 
 -12   1  12        0.50      -18.86     20.73 o 
 -11   1  12      321.90      312.23     52.56 o 
 -10   1  12       31.78       33.44     32.18 o 
  -9   1  12       40.11       82.54     32.90 o 
  -8   1  12        3.45       16.66     37.21 o 
  -7   1  12       74.15       57.26     32.65 o 
  -6   1  12      207.70      243.63     41.34 o 
  -5   1  12      410.55      492.77     50.80 o 
  -4   1  12      133.26       96.45     24.69 o 
  -3   1  12     4146.97     4822.86    190.98 o 
  -2   1  12       61.71      109.90     44.34 o 
  -1   1  12     7614.48     7809.27    167.31 o 
   0   1  12     1136.25     1158.02     37.25 o 
   1   1  12      127.73      156.68     15.94 o 
   2   1  12      186.16      207.18     18.58 o 
   3   1  12        1.00      -17.78     17.78 o 
   4   1  12      300.98      307.72     27.92 o 
   5   1  12       26.68        5.61     19.19 o 
   6   1  12       96.89       73.43     29.91 o 
   7   1  12        3.24      -29.26     29.26 o 
   8   1  12        0.79      -26.68     30.00 o 
   9   1  12      141.96      147.70     38.51 o 
 -14   2  12        1.72       15.12     43.60 o 
 -13   2  12        8.98      -32.70     32.70 o 
 -12   2  12       95.08      124.27     39.13 o 
 -11   2  12       95.61       13.77     38.93 o 
 -10   2  12      381.06      405.10     48.23 o 
  -9   2  12       70.36      124.87     36.29 o 
  -8   2  12      152.26      194.48     44.73 o 
  -7   2  12      171.72      171.40     37.86 o 
  -6   2  12      745.82      914.53     84.14 o 
  -5   2  12        0.01       -8.26     29.94 o 
  -4   2  12        3.68      -18.61     18.61 o 
  -3   2  12      167.99      121.07     28.90 o 
  -2   2  12     4386.57     4522.11    127.76 o 
  -1   2  12       10.21       74.31     18.46 o 
   0   2  12       81.01      104.48     15.62 o 
   1   2  12       48.40       55.27     13.92 o 
   2   2  12       72.37       84.09     20.44 o 
   3   2  12       15.11       18.23     19.12 o 
   4   2  12      141.30      126.03     23.73 o 
   5   2  12        0.06      -17.56     27.80 o 
   6   2  12       29.41       20.73     17.82 o 
   7   2  12      162.82      218.47     39.77 o 
   8   2  12       85.74       46.48     38.50 o 
   9   2  12        3.46       25.52     40.62 o 
 -14   3  12      106.71      105.90     40.51 o 
 -13   3  12      101.77       40.45     35.93 o 
 -12   3  12        1.75       13.53     32.93 o 
 -11   3  12     1509.37     1317.49     79.46 o 
 -10   3  12      111.90       29.29     36.36 o 
  -9   3  12       42.11       20.18     31.25 o 
  -8   3  12      638.12      698.82     58.32 o 
  -7   3  12       28.78       17.48     39.47 o 
  -6   3  12      382.93      419.57     46.75 o 
  -5   3  12      659.21      801.19     62.13 o 
  -4   3  12      194.17      190.42     41.71 o 
  -3   3  12     1735.76     1876.79     67.05 o 
  -2   3  12     2889.67     3101.12    117.22 o 
  -1   3  12      847.16      894.29     34.53 o 
   0   3  12        2.27        5.94     14.34 o 
   1   3  12       11.80       11.15     17.41 o 
   2   3  12      272.46      281.34     25.90 o 
   3   3  12      407.00      429.52     34.14 o 
   4   3  12      152.61      135.90     26.59 o 
   5   3  12       63.30       52.07     24.98 o 
   6   3  12      256.22      336.62     71.52 o 
   7   3  12       36.65       65.74     27.11 o 
   8   3  12       83.03      117.71     41.10 o 
   9   3  12       42.03        3.75     39.46 o 
 -14   4  12        5.88      -25.57     33.20 o 
 -13   4  12       19.44       29.79     35.39 o 
 -12   4  12        0.13       35.40     34.74 o 
 -11   4  12      342.41      343.00     46.78 o 
 -10   4  12      375.57      378.74     77.98 o 
  -9   4  12      137.60      188.32     53.93 o 
  -8   4  12      124.25      121.86     35.37 o 
  -7   4  12       53.73       56.99     46.35 o 
  -6   4  12      113.05       86.22     34.48 o 
  -5   4  12      142.42      164.83     27.35 o 
  -4   4  12        2.75       -0.92     20.08 o 
  -3   4  12     1340.31     1340.68     65.06 o 
  -2   4  12      466.98      507.95     34.28 o 
  -1   4  12      730.50      705.10     32.48 o 
   0   4  12       41.34       22.97     25.30 o 
   1   4  12       23.70      -17.80     17.80 o 
   2   4  12      113.61      117.50     22.02 o 
   3   4  12       68.24       77.70     24.70 o 
   4   4  12      255.81      271.51     33.14 o 
   5   4  12      186.38      189.30     29.79 o 
   6   4  12       23.49        2.57     22.66 o 
   7   4  12       71.20       72.26     30.22 o 
   8   4  12       18.49       52.34     29.07 o 
   9   4  12       69.39      103.85     41.62 o 
 -14   5  12       18.97      -24.88     36.08 o 
 -13   5  12      116.57       71.71     34.62 o 
 -12   5  12        1.67      -27.86     27.86 o 
 -11   5  12      214.63      255.92     56.44 o 
 -10   5  12        1.62       -8.83     29.88 o 
  -9   5  12        1.77        5.77     26.22 o 
  -8   5  12      647.41      643.02     63.31 o 
  -7   5  12       67.35       27.09     26.25 o 
  -6   5  12     1440.55     1556.30     85.92 o 
  -5   5  12      195.42      272.04     31.74 o 
  -4   5  12      422.27      554.21     52.91 o 
  -3   5  12      379.73      421.71     31.02 o 
  -2   5  12       93.39      111.14     21.31 o 
  -1   5  12       28.22        6.27     18.01 o 
   0   5  12      121.22       99.47     22.96 o 
   1   5  12        0.49      -18.62     18.62 o 
   2   5  12      269.33      311.90     27.86 o 
   3   5  12      436.77      485.34     48.10 o 
   4   5  12      589.21      596.26     41.07 o 
   5   5  12       57.93       47.78     27.34 o 
   6   5  12     1347.05     1272.27     60.49 o 
   7   5  12       16.92       30.22     28.53 o 
   8   5  12      228.66      230.18     35.67 o 
   9   5  12        2.93        8.24     71.23 o 
 -14   6  12       78.97       72.74     37.82 o 
 -13   6  12      400.12      475.04     51.85 o 
 -12   6  12      164.23      136.22     47.06 o 
 -11   6  12      540.87      497.37     47.74 o 
 -10   6  12      188.02      183.21     34.49 o 
  -9   6  12      299.11      354.65     46.92 o 
  -8   6  12      539.10      495.97     44.53 o 
  -7   6  12      122.01      115.38     29.72 o 
  -6   6  12      164.68      194.83     39.80 o 
  -5   6  12      987.72     1100.21     60.78 o 
  -4   6  12      834.99      980.72     69.28 o 
  -3   6  12      197.34      212.10     29.33 o 
  -2   6  12      390.67      441.32     33.33 o 
  -1   6  12        0.57        6.40     18.09 o 
   0   6  12       42.52       39.91     20.60 o 
   1   6  12      112.36      142.12     25.74 o 
   2   6  12      171.96      167.98     24.68 o 
   3   6  12       30.60       22.45     22.86 o 
   4   6  12      468.00      495.66     38.45 o 
   5   6  12       13.44       22.21     25.17 o 
   6   6  12       23.50       11.35     26.91 o 
   7   6  12       35.18       36.59     29.83 o 
   8   6  12       85.09      137.82     34.48 o 
 -14   7  12       48.29       54.68     73.50 o 
 -13   7  12       91.13       59.24     34.69 o 
 -12   7  12       58.90       49.59     32.29 o 
 -11   7  12       20.08       39.92     30.08 o 
 -10   7  12        1.26      -18.09     24.79 o 
  -9   7  12       64.89       65.02     27.98 o 
  -8   7  12       14.29      -24.36     24.36 o 
  -7   7  12        4.74       22.21     29.16 o 
  -6   7  12      568.49      532.10     68.61 o 
  -5   7  12      123.34      110.78     20.72 o 
  -4   7  12       25.46       -3.94     26.84 o 
  -3   7  12       84.42       70.19     30.96 o 
  -2   7  12       30.79        0.00     19.45 o 
  -1   7  12       28.25       25.50     19.94 o 
   0   7  12      373.28      352.10     32.75 o 
   1   7  12        3.03       19.16     20.97 o 
   2   7  12       17.40       32.57     19.25 o 
   3   7  12       33.27       26.42     24.53 o 
   4   7  12       20.25        9.60     23.47 o 
   5   7  12       71.59       44.08     27.37 o 
   6   7  12        0.08        5.44     28.08 o 
   7   7  12       12.48       -8.14     31.97 o 
   8   7  12       35.23       26.64     31.50 o 
 -13   8  12        7.63       -9.46     33.45 o 
 -12   8  12      172.89      219.41     40.72 o 
 -11   8  12        1.37       32.69     30.65 o 
 -10   8  12      312.88      308.87     47.90 o 
  -9   8  12       75.87       93.28     34.71 o 
  -8   8  12      273.20      329.04     39.09 o 
  -7   8  12      108.90       63.89     29.42 o 
  -6   8  12      178.63      187.59     28.51 o 
  -5   8  12       93.36      122.32     32.71 o 
  -4   8  12        2.06       -3.10     12.23 o 
  -3   8  12        1.77       18.73     19.72 o 
  -2   8  12       22.67       50.00     19.27 o 
  -1   8  12        0.46       22.23     21.09 o 
   0   8  12      195.40      223.56     28.95 o 
   1   8  12       16.17       25.20     21.99 o 
   2   8  12      206.12      195.44     29.05 o 
   3   8  12      341.60      374.44     35.69 o 
   4   8  12       41.14        2.06     20.67 o 
   5   8  12      121.27      100.42     26.14 o 
   6   8  12      213.46      215.67     33.08 o 
   7   8  12       44.82       29.35     19.98 o 
   8   8  12       27.29      134.56     31.25 o 
 -13   9  12       15.27       10.90     32.75 o 
 -12   9  12      316.40      321.54     44.40 o 
 -11   9  12       10.49      -11.78     29.19 o 
 -10   9  12      137.10       99.68     32.19 o 
  -9   9  12      144.00      110.79     31.18 o 
  -8   9  12        6.78       16.82     39.54 o 
  -7   9  12      158.46      168.06     69.54 o 
  -6   9  12      791.42      774.66     56.88 o 
  -5   9  12        0.34       18.46     31.84 o 
  -4   9  12        2.60       -4.45     26.25 o 
  -3   9  12     1498.60     1595.17     74.15 o 
  -2   9  12       86.38       84.73     22.82 o 
  -1   9  12       81.17       56.31     22.72 o 
   0   9  12        0.08        0.50     21.66 o 
   1   9  12        5.65        3.53     22.36 o 
   2   9  12      155.25      154.24     27.93 o 
   3   9  12       29.70       53.83     23.21 o 
   4   9  12      314.89      363.46     34.89 o 
   5   9  12      512.66      492.96     42.15 o 
   6   9  12      132.01      145.73     30.36 o 
   7   9  12      284.60      395.68     56.95 o 
   8   9  12       71.43       45.44     53.18 o 
 -13  10  12       40.23      109.77     38.05 o 
 -12  10  12        7.12       18.17     33.77 o 
 -11  10  12       53.09       24.58     32.82 o 
 -10  10  12        4.74       -4.56     28.39 o 
  -9  10  12      620.07      530.12     48.61 o 
  -8  10  12       55.83       29.29     35.90 o 
  -7  10  12      568.95      460.09     58.48 o 
  -6  10  12      764.31      784.16     57.90 o 
  -5  10  12     1747.65     1668.41     81.03 o 
  -4  10  12       29.22       43.96     22.84 o 
  -3  10  12      209.28      247.90     52.60 o 
  -2  10  12       20.99       14.84     19.64 o 
  -1  10  12        4.38       39.41     20.50 o 
   0  10  12      144.44      205.88     40.95 o 
   1  10  12        0.35       35.45     24.06 o 
   2  10  12      314.80      349.91     41.63 o 
   3  10  12      136.03      123.90     26.83 o 
   4  10  12      192.05      169.84     29.54 o 
   5  10  12        9.14       -3.69     26.11 o 
   6  10  12       41.29       23.77     44.20 o 
   7  10  12       85.86      148.19     38.90 o 
 -12  11  12      128.41       84.05     36.94 o 
 -11  11  12      216.61      123.26     37.83 o 
 -10  11  12      261.30      241.54     39.47 o 
  -9  11  12      190.31      207.03     50.50 o 
  -8  11  12      536.34      520.49     64.38 o 
  -7  11  12       31.16       22.06     41.88 o 
  -6  11  12      134.77      180.70     39.60 o 
  -5  11  12      199.60      292.03     39.65 o 
  -4  11  12      137.93      145.78     27.74 o 
  -3  11  12      627.32      714.17     46.61 o 
  -2  11  12      195.41      189.92     28.23 o 
  -1  11  12      888.65      890.24     55.94 o 
   0  11  12      166.96      225.77     34.22 o 
   1  11  12      553.23      600.14     49.34 o 
   2  11  12       80.08       75.20     30.78 o 
   3  11  12      480.94      512.29     39.51 o 
   4  11  12      119.02      101.89     28.50 o 
   5  11  12       22.87       28.28     28.43 o 
   6  11  12      172.10      130.94     42.91 o 
   7  11  12        5.97       50.03     46.53 o 
 -12  12  12       69.95       98.68     37.85 o 
 -11  12  12      484.68      468.69     66.31 o 
 -10  12  12      319.11      341.92     61.00 o 
  -9  12  12      159.66      136.04     48.23 o 
  -8  12  12      890.20      829.37    114.93 o 
  -7  12  12       37.58       54.22     40.56 o 
  -6  12  12        0.07       37.16     31.01 o 
  -5  12  12       24.93       54.29     24.86 o 
  -4  12  12      637.38      574.95     98.87 o 
  -3  12  12      589.05      526.28     51.75 o 
  -2  12  12      229.11      230.93     30.82 o 
  -1  12  12      902.80      801.33     47.15 o 
   0  12  12      273.41      238.33     31.97 o 
   1  12  12      156.28      116.05     31.33 o 
   2  12  12      241.76      240.69     35.43 o 
   3  12  12       41.53       88.57     27.69 o 
   4  12  12       27.73       55.71     27.03 o 
   5  12  12      348.90      393.27     39.81 o 
   6  12  12       55.82       48.14     36.19 o 
 -11  13  12        0.41        6.45     43.24 o 
 -10  13  12       14.39       85.51     46.18 o 
  -9  13  12      524.99      509.62    100.93 o 
  -8  13  12       53.31      108.42     60.38 o 
  -7  13  12        6.50       -5.68     31.49 o 
  -6  13  12      974.51      944.14     64.41 o 
  -5  13  12       45.43       39.92     24.94 o 
  -4  13  12     2118.30     1951.11     76.46 o 
  -3  13  12       41.89       68.46     23.78 o 
  -2  13  12      194.22      152.45     67.46 o 
  -1  13  12       17.21       -6.32     22.89 o 
   0  13  12        2.60       -3.14     25.12 o 
   1  13  12        6.76        6.92     27.01 o 
   2  13  12      213.52      333.77     52.52 o 
   3  13  12       91.36      157.88     42.61 o 
   4  13  12      382.30      472.22     41.20 o 
   5  13  12        4.72       33.63     29.25 o 
   6  13  12      336.49      341.20     43.57 o 
 -11  14  12        4.86       82.50     86.81 o 
 -10  14  12        1.53       35.77     67.35 o 
  -9  14  12      168.94      145.66     87.26 o 
  -8  14  12      182.62      228.25     53.70 o 
  -7  14  12      122.69      164.44     40.58 o 
  -6  14  12       19.78       26.78     26.40 o 
  -5  14  12       22.69       57.87     27.80 o 
  -4  14  12       53.24       61.90     26.42 o 
  -3  14  12      105.31       93.37     32.07 o 
  -2  14  12       76.97       89.36     27.62 o 
  -1  14  12      228.62      153.86     28.30 o 
   0  14  12       59.55       55.63     35.19 o 
   1  14  12      644.40      634.23     50.31 o 
   2  14  12     1928.57     1720.59    155.77 o 
   3  14  12      144.16      120.73     29.21 o 
   4  14  12        0.06      -22.89     25.97 o 
   5  14  12       33.41      109.75     35.30 o 
 -10  15  12        8.97       42.32     73.28 o 
  -9  15  12       10.39       73.15     46.54 o 
  -8  15  12       35.41       48.24     44.86 o 
  -7  15  12      383.25      416.36     41.87 o 
  -6  15  12       43.70      127.07     30.69 o 
  -5  15  12      615.15      628.72     46.55 o 
  -4  15  12       87.43      156.78     35.87 o 
  -3  15  12      702.46      588.77     52.82 o 
  -2  15  12      259.26      252.48     39.02 o 
  -1  15  12       25.54       53.04     26.34 o 
   0  15  12      827.62      641.97     57.72 o 
   1  15  12      995.86      830.68     57.73 o 
   2  15  12      367.13      379.03     43.17 o 
   3  15  12      144.83      216.06     32.76 o 
   4  15  12       21.38       24.14     48.87 o 
  -9  16  12        1.14       38.12     44.99 o 
  -8  16  12       24.53      107.47     37.72 o 
  -7  16  12        0.12       30.04     53.91 o 
  -6  16  12        2.08       82.53     28.25 o 
  -5  16  12      208.59      243.28     35.97 o 
  -4  16  12       11.26       48.78     38.31 o 
  -3  16  12        0.01       44.21     37.46 o 
  -2  16  12      148.96      106.43     36.34 o 
  -1  16  12       63.92      130.05     32.08 o 
   0  16  12       69.63       88.34     32.74 o 
   1  16  12      788.43      663.50     67.21 o 
   2  16  12        0.64       23.26     69.50 o 
   3  16  12       29.49       69.40     31.75 o 
  -8  17  12      194.81      212.50     74.42 o 
  -7  17  12       81.79      114.27     31.37 o 
  -6  17  12       14.05       67.23     43.87 o 
  -5  17  12       63.65       88.99     34.40 o 
  -4  17  12      429.84      452.58     47.90 o 
  -3  17  12       55.63       91.40     40.32 o 
  -2  17  12      270.23      318.90     63.87 o 
  -1  17  12      129.75       94.09     34.24 o 
   0  17  12     1384.14     1182.69     84.05 o 
   1  17  12      265.25      356.70    121.08 o 
   2  17  12      627.46      710.14     77.82 o 
  -6  18  12      366.19      438.08     84.00 o 
  -5  18  12        1.49        6.52     31.93 o 
  -4  18  12     1541.54     1312.23    180.93 o 
  -3  18  12      176.97      268.23     41.88 o 
  -2  18  12      136.80      135.45     48.72 o 
  -1  18  12       11.30       80.94     42.07 o 
   0  18  12      103.72       64.63     55.14 o 
   1  18  12      202.97      209.03     37.97 o 
  -2  19  12        7.48      -58.60    125.03 o 
 -14   1  13        0.00       60.48     36.95 o 
 -13   1  13      499.85      491.38     82.63 o 
 -12   1  13      725.64      642.35     63.31 o 
 -11   1  13     1991.66     1845.61     96.79 o 
 -10   1  13       67.09       40.52     34.40 o 
  -9   1  13      139.56      129.80     38.27 o 
  -8   1  13       37.29       27.32     33.18 o 
  -7   1  13     1116.18     1309.95     80.18 o 
  -6   1  13        8.85      -23.63     30.54 o 
  -5   1  13      393.21      478.67     52.77 o 
  -4   1  13      197.12      229.02     29.49 o 
  -3   1  13      246.40      360.57     47.30 o 
  -2   1  13      133.63      129.24     28.81 o 
  -1   1  13       23.55       58.82     15.09 o 
   0   1  13        3.05        4.20     13.21 o 
   1   1  13      372.43      441.02     24.17 o 
   2   1  13      150.94      151.11     22.99 o 
   3   1  13      414.64      518.28     34.74 o 
   4   1  13      378.48      357.99     44.51 o 
   5   1  13       19.98       54.83     30.42 o 
   6   1  13      121.73       79.85     25.70 o 
   7   1  13        5.67      -31.91     31.91 o 
   8   1  13      365.68      303.37     42.26 o 
 -14   2  13       94.30       96.34     39.06 o 
 -13   2  13        0.78      -30.56     33.17 o 
 -12   2  13      155.44      176.52     59.75 o 
 -11   2  13        4.66       14.33     34.57 o 
 -10   2  13      287.88      323.58     46.20 o 
  -9   2  13        0.42      -29.50     29.50 o 
  -8   2  13       34.15       32.56     32.27 o 
  -7   2  13      224.94      312.65     91.36 o 
  -6   2  13       26.61       54.93     34.99 o 
  -5   2  13      122.86      194.36     40.71 o 
  -4   2  13        5.11       27.90     20.42 o 
  -3   2  13      258.74      271.55     42.73 o 
  -2   2  13      399.28      418.71     28.66 o 
  -1   2  13     1156.56     1275.03     42.06 o 
   0   2  13        1.48       -2.19     13.10 o 
   1   2  13        1.85       -7.87     18.78 o 
   2   2  13        4.35       28.99     20.70 o 
   3   2  13      190.81      172.26     26.51 o 
   4   2  13        2.29      -19.70     21.29 o 
   5   2  13        7.79      -32.55     32.55 o 
   6   2  13       20.65        4.35     36.08 o 
   7   2  13      101.55      129.35     42.20 o 
   8   2  13       15.73      -23.77     36.89 o 
 -14   3  13       68.64       27.00     34.03 o 
 -13   3  13       39.91       91.78     39.76 o 
 -12   3  13       37.68       14.15     37.84 o 
 -11   3  13       48.48        6.29     15.94 o 
 -10   3  13        0.09       15.64     33.37 o 
  -9   3  13      113.34      135.44     37.73 o 
  -8   3  13      284.15      357.59     46.70 o 
  -7   3  13       22.39       42.98     33.32 o 
  -6   3  13      154.17      202.87     57.45 o 
  -5   3  13      203.17      298.39     47.59 o 
  -4   3  13      619.49      725.72     47.23 o 
  -3   3  13      100.89      116.86     26.25 o 
  -2   3  13       78.21       84.08     22.45 o 
  -1   3  13      155.91      168.68     19.44 o 
   0   3  13      133.68      155.84     22.55 o 
   1   3  13      151.63      184.07     24.77 o 
   2   3  13      167.16      222.96     28.71 o 
   3   3  13      175.67      180.78     27.96 o 
   4   3  13       17.95       23.10     22.23 o 
   5   3  13      103.54       83.66     27.18 o 
   6   3  13       28.45       44.06     37.04 o 
   7   3  13        4.68      -13.07     37.42 o 
   8   3  13      270.89      186.50     47.14 o 
 -14   4  13        8.01        3.49     50.35 o 
 -13   4  13      313.99      343.71     50.15 o 
 -12   4  13      197.45      176.22     42.39 o 
 -11   4  13       49.37       15.25     64.81 o 
 -10   4  13       52.15       31.05     38.18 o 
  -9   4  13      159.91      120.40     37.43 o 
  -8   4  13       27.19       48.05     37.61 o 
  -7   4  13       39.98       49.19     33.69 o 
  -6   4  13       23.03       26.95     33.89 o 
  -5   4  13       34.99       98.81     36.70 o 
  -4   4  13       39.77       68.85     27.30 o 
  -3   4  13        1.19        8.50     21.24 o 
  -2   4  13       33.38       54.82     20.57 o 
  -1   4  13       26.14       44.36     20.93 o 
   0   4  13       23.29       19.59     20.71 o 
   1   4  13        4.61        0.47     18.56 o 
   2   4  13      701.51      684.24     42.50 o 
   3   4  13        0.61       33.68     23.50 o 
   4   4  13      563.60      578.87     41.05 o 
   5   4  13       50.76       62.68     26.40 o 
   6   4  13        3.26       36.50     27.52 o 
   7   4  13       30.08       25.51     37.55 o 
   8   4  13      317.27      233.64     73.74 o 
 -14   5  13        0.34       -4.38     44.46 o 
 -13   5  13        0.06       29.00     31.21 o 
 -12   5  13      442.76      391.49     53.32 o 
 -11   5  13       39.27       -8.01     37.34 o 
 -10   5  13     1001.69      985.81     68.13 o 
  -9   5  13       48.95       10.37     19.70 o 
  -8   5  13      695.02      811.08     64.45 o 
  -7   5  13      131.68      121.53     38.11 o 
  -6   5  13      380.26      391.01     49.92 o 
  -5   5  13      106.46      140.11     38.98 o 
  -4   5  13      153.96      207.06     29.47 o 
  -3   5  13        7.15       27.78     26.86 o 
  -2   5  13      881.28      910.99     47.21 o 
  -1   5  13      446.03      443.87     35.15 o 
   0   5  13      170.34      180.19     33.86 o 
   1   5  13       20.20       10.08     19.66 o 
   2   5  13      294.32      345.04     33.52 o 
   3   5  13       35.83       34.43     23.80 o 
   4   5  13       90.54       94.28     27.82 o 
   5   5  13      212.46      211.28     32.31 o 
   6   5  13      164.27      180.09     33.88 o 
   7   5  13      124.56       59.51     31.26 o 
   8   5  13      225.70      195.15     47.17 o 
 -13   6  13        8.70       31.22     35.24 o 
 -12   6  13       57.58      106.68     34.84 o 
 -11   6  13      200.03      205.87     38.45 o 
 -10   6  13      125.78      108.87     68.87 o 
  -9   6  13       46.78       82.50     32.04 o 
  -8   6  13      162.72      115.77     49.18 o 
  -7   6  13       82.89       69.43     45.55 o 
  -6   6  13        0.16      -12.05     32.57 o 
  -5   6  13        0.91        6.72     24.14 o 
  -4   6  13       11.05       11.87     27.98 o 
  -3   6  13      169.32      193.61     30.69 o 
  -2   6  13      133.65      164.76     25.61 o 
  -1   6  13      257.60      224.79     28.80 o 
   0   6  13      269.95      290.59     33.67 o 
   1   6  13       54.64       38.31     21.96 o 
   2   6  13       12.89        5.51     27.35 o 
   3   6  13       64.61       64.48     34.79 o 
   4   6  13      295.80      335.19     35.13 o 
   5   6  13        0.16      -15.99     25.75 o 
   6   6  13       74.76       22.00     37.86 o 
   7   6  13      166.95       97.66     56.97 o 
 -13   7  13        1.63       25.17     40.24 o 
 -12   7  13        1.42       62.40     33.41 o 
 -11   7  13      373.20      416.02     48.99 o 
 -10   7  13       39.11       37.38     37.21 o 
  -9   7  13      324.88      300.24     41.14 o 
  -8   7  13     1171.48     1208.41     65.78 o 
  -7   7  13      169.60      163.71     40.23 o 
  -6   7  13      923.50      901.22    183.20 o 
  -5   7  13       30.62       42.08     30.81 o 
  -4   7  13      781.90      827.18     67.03 o 
  -3   7  13       20.57       31.06     24.42 o 
  -2   7  13      396.86      400.92     33.91 o 
  -1   7  13        0.02       15.45     20.87 o 
   0   7  13      699.39      820.22     47.74 o 
   1   7  13       76.22       77.66     25.92 o 
   2   7  13       71.24      103.64     27.26 o 
   3   7  13      748.51      832.17     49.13 o 
   4   7  13       59.63       60.85     27.80 o 
   5   7  13        7.00        6.88     26.95 o 
   6   7  13      307.16      364.24     40.61 o 
   7   7  13       77.09       81.13     39.76 o 
 -13   8  13       76.66       87.31     33.85 o 
 -12   8  13       33.17       68.43     35.49 o 
 -11   8  13        0.51       12.72     30.54 o 
 -10   8  13      223.76      182.34     37.81 o 
  -9   8  13      371.54      360.47     41.46 o 
  -8   8  13       15.08       23.19     27.59 o 
  -7   8  13      463.38      513.84     64.00 o 
  -6   8  13       53.08       47.50     40.35 o 
  -5   8  13        3.13       40.69     20.98 o 
  -4   8  13      231.02      248.91     41.78 o 
  -3   8  13       78.62       98.95     26.85 o 
  -2   8  13      405.83      433.05     51.31 o 
  -1   8  13      111.42      108.73     26.06 o 
   0   8  13       57.62       55.77     24.28 o 
   1   8  13       17.44       16.04     22.90 o 
   2   8  13       29.59       36.91     25.49 o 
   3   8  13      120.11      133.33     29.65 o 
   4   8  13      549.37      561.31     43.99 o 
   5   8  13      271.98      219.31     35.01 o 
   6   8  13       12.44       27.70     27.91 o 
   7   8  13       43.92      138.24     33.17 o 
 -13   9  13       88.79      155.21     84.29 o 
 -12   9  13       22.64       26.48     32.29 o 
 -11   9  13      189.43      179.22     60.28 o 
 -10   9  13      239.37      237.09     38.01 o 
  -9   9  13      199.68      208.97     36.38 o 
  -8   9  13       17.35        6.65     54.25 o 
  -7   9  13       12.69      -14.70     34.36 o 
  -6   9  13      156.41      261.45     50.62 o 
  -5   9  13      470.54      492.36     47.97 o 
  -4   9  13      347.32      428.57     48.82 o 
  -3   9  13      238.60      242.99     33.58 o 
  -2   9  13      108.27      133.18     25.90 o 
  -1   9  13       49.24       76.55     24.76 o 
   0   9  13       16.76       11.74     23.04 o 
   1   9  13      437.98      453.51     38.78 o 
   2   9  13      401.55      445.46     40.62 o 
   3   9  13      104.85       93.00     39.30 o 
   4   9  13      287.93      366.35     55.54 o 
   5   9  13      563.75      625.81     76.30 o 
   6   9  13        4.75      -13.75     29.55 o 
 -12  10  13      217.16      245.40     44.32 o 
 -11  10  13      181.20      217.07     39.88 o 
 -10  10  13      191.39      143.82     36.51 o 
  -9  10  13        6.11       30.19     39.32 o 
  -8  10  13      234.90      186.70     48.05 o 
  -7  10  13       57.14       74.22     39.77 o 
  -6  10  13       77.92      142.25     46.47 o 
  -5  10  13        2.04       11.79     42.04 o 
  -4  10  13       16.39       11.68     22.91 o 
  -3  10  13      416.49      378.92     67.77 o 
  -2  10  13       24.75       37.42     25.24 o 
  -1  10  13       31.49       32.65     22.74 o 
   0  10  13        0.51       12.95     23.74 o 
   1  10  13      294.67      347.16     36.01 o 
   2  10  13      167.55      204.77     32.95 o 
   3  10  13       21.61        5.65     29.02 o 
   4  10  13       17.71       -5.67     25.95 o 
   5  10  13      195.56      219.30     35.19 o 
   6  10  13        7.21       27.29     53.32 o 
 -12  11  13       19.86       -8.50     39.88 o 
 -11  11  13      297.89      339.36     59.55 o 
 -10  11  13       51.58       68.38     44.53 o 
  -9  11  13       78.37       60.22     43.29 o 
  -8  11  13       53.98       25.10     40.35 o 
  -7  11  13       12.89       51.71     40.07 o 
  -6  11  13      597.39      577.99     52.01 o 
  -5  11  13      123.78      159.12     28.50 o 
  -4  11  13      113.46      125.73     26.62 o 
  -3  11  13       60.40      113.64     27.90 o 
  -2  11  13      154.05      122.31     29.54 o 
  -1  11  13      289.57      289.48     31.98 o 
   0  11  13       59.84       60.15     25.57 o 
   1  11  13      200.94      237.10     32.28 o 
   2  11  13        0.45       16.35     26.35 o 
   3  11  13       38.87       20.12     26.03 o 
   4  11  13       21.21       27.06     27.67 o 
   5  11  13      122.86      169.25     40.99 o 
   6  11  13      120.43      170.61     36.71 o 
 -11  12  13       12.49       68.73     49.19 o 
 -10  12  13       61.19      127.94     46.91 o 
  -9  12  13      198.02      152.52     49.67 o 
  -8  12  13        2.19      -29.81     38.97 o 
  -7  12  13      407.79      381.34     60.40 o 
  -6  12  13       69.80      148.69     36.14 o 
  -5  12  13      315.64      325.90     53.95 o 
  -4  12  13        2.46       35.41     22.63 o 
  -3  12  13       33.48       63.65     28.90 o 
  -2  12  13       90.56       70.12     29.50 o 
  -1  12  13       46.90       77.14     26.20 o 
   0  12  13       86.97       66.89     30.46 o 
   1  12  13      276.60      257.83     33.63 o 
   2  12  13       73.59       99.61     29.06 o 
   3  12  13      126.56      126.99     30.89 o 
   4  12  13        3.22        7.53     42.64 o 
   5  12  13       10.12       40.53     34.08 o 
 -11  13  13       53.80      181.59     94.23 o 
 -10  13  13      116.67       88.37     75.36 o 
  -9  13  13       14.39       32.28     48.32 o 
  -8  13  13      437.85      437.08     62.05 o 
  -7  13  13      690.14      687.14     85.84 o 
  -6  13  13       11.44       17.63     26.58 o 
  -5  13  13     2433.26     2291.06    183.61 o 
  -4  13  13       78.80      162.26     76.48 o 
  -3  13  13      457.53      422.29     62.95 o 
  -2  13  13        0.21       18.23     28.07 o 
  -1  13  13     1000.63     1087.78     68.85 o 
   0  13  13       29.45       79.74     27.78 o 
   1  13  13      628.16      614.91     52.87 o 
   2  13  13       76.61       67.25     31.63 o 
   3  13  13       40.28       45.43     28.48 o 
   4  13  13       35.02       79.74     29.23 o 
   5  13  13      555.25      665.44    137.85 o 
 -10  14  13       26.19       18.94     45.72 o 
  -9  14  13      331.45      352.86     62.77 o 
  -8  14  13      160.06       64.74     46.09 o 
  -7  14  13       24.02       70.04     44.40 o 
  -6  14  13      285.75      336.18     38.46 o 
  -5  14  13        0.13       22.83     29.53 o 
  -4  14  13      571.32      471.36     47.87 o 
  -3  14  13       33.77       72.97     45.10 o 
  -2  14  13        0.97       21.26     29.04 o 
  -1  14  13       41.79       49.88     28.29 o 
   0  14  13      100.34       74.75     28.87 o 
   1  14  13        9.27       78.07     32.90 o 
   2  14  13       22.23       87.92     38.25 o 
   3  14  13       49.13      106.60     38.99 o 
   4  14  13        4.47       42.67     37.16 o 
  -9  15  13      176.25      251.83     56.71 o 
  -8  15  13      512.98      503.02     69.84 o 
  -7  15  13       16.51       41.34     32.16 o 
  -6  15  13      256.64      255.71     35.98 o 
  -5  15  13      165.79      223.07     37.65 o 
  -4  15  13       25.33       79.90     46.50 o 
  -3  15  13       84.28      130.67     50.62 o 
  -2  15  13      179.57      271.10     52.20 o 
  -1  15  13        2.30       -8.56     30.14 o 
   0  15  13       96.38      102.02     43.03 o 
   1  15  13      219.88      199.91     44.28 o 
   2  15  13      299.46      364.59     54.72 o 
   3  15  13        0.03       11.83     27.49 o 
  -8  16  13        1.71       77.84     32.61 o 
  -7  16  13       22.93       50.67     33.97 o 
  -6  16  13      127.25      186.13     61.48 o 
  -5  16  13        1.26       84.93     31.93 o 
  -4  16  13       11.20       37.88     51.52 o 
  -3  16  13       62.07      100.71     33.63 o 
  -2  16  13       27.24       70.59     32.74 o 
  -1  16  13       10.90      104.37     42.62 o 
   0  16  13       17.20       21.88     32.21 o 
   1  16  13        0.83      -15.01     52.64 o 
   2  16  13      560.50      607.43     79.61 o 
  -6  17  13        1.29       47.64     32.56 o 
  -5  17  13        9.97       42.16     36.87 o 
  -4  17  13      137.41       99.92     33.58 o 
  -3  17  13      160.60      175.84     43.23 o 
  -2  17  13        2.25      -66.19     66.74 o 
  -1  17  13        2.27       29.34     34.96 o 
   0  17  13      199.14      308.15     69.58 o 
 -13   0  14      218.26      298.34     70.20 o 
 -12   0  14     3175.58     2655.98    178.87 o 
 -11   0  14     1129.21      984.67    102.82 o 
 -10   0  14       11.74       50.19     50.61 o 
  -9   0  14      115.16      180.93     61.43 o 
  -8   0  14       78.08      139.88     56.16 o 
  -7   0  14      635.10      781.23     95.10 o 
  -6   0  14       89.22      100.69     56.33 o 
  -5   0  14      188.80      326.03     69.03 o 
  -4   0  14       20.78       -6.55     46.35 o 
  -3   0  14      240.32      328.09     65.84 o 
  -2   0  14      191.33      261.17     32.94 o 
  -1   0  14     2281.39     2749.56     99.90 o 
   0   0  14       25.68        9.86     32.65 o 
   1   0  14      331.49      352.34     30.58 o 
   2   0  14      564.77      654.90     65.02 o 
   3   0  14      503.82      540.91     62.34 o 
   4   0  14       37.70       34.99     45.58 o 
   5   0  14        2.37       22.38     45.70 o 
   6   0  14        9.24      -15.60     47.89 o 
   7   0  14       18.98       25.00     75.91 o 
 -13   1  14       41.25       21.42     36.13 o 
 -12   1  14      113.64      125.82     80.01 o 
 -11   1  14      353.75      354.55     54.21 o 
 -10   1  14      129.57      149.45    120.79 o 
  -9   1  14       31.31        0.02     33.62 o 
  -8   1  14       86.06       98.77     38.02 o 
  -7   1  14       23.37       66.94     36.77 o 
  -6   1  14       36.43       42.05     36.09 o 
  -5   1  14       35.18       53.93     41.70 o 
  -4   1  14       19.12       28.89     42.46 o 
  -3   1  14       10.31       27.46     35.09 o 
  -2   1  14      118.04      106.95     19.67 o 
  -1   1  14      152.30      213.45     19.62 o 
   0   1  14       80.49      109.31     16.60 o 
   1   1  14      276.85      288.88     33.23 o 
   2   1  14       13.22       24.58     20.57 o 
   3   1  14      115.77      112.86     36.42 o 
   4   1  14       25.68       28.07     30.15 o 
   5   1  14        9.44       42.48     31.71 o 
   6   1  14       15.91      -38.18     38.18 o 
   7   1  14        1.30      -12.78     37.90 o 
 -13   2  14      136.78      112.99     67.61 o 
 -12   2  14       68.68      126.54     42.88 o 
 -11   2  14      489.25      457.02     55.49 o 
 -10   2  14        0.06       44.20     36.59 o 
  -9   2  14        1.48      -20.24     42.19 o 
  -8   2  14       47.63       -7.03     33.93 o 
  -7   2  14      121.44      172.45     41.90 o 
  -6   2  14       41.59       50.02     36.39 o 
  -5   2  14       28.66       60.33     66.77 o 
  -4   2  14      358.18      468.93     54.52 o 
  -3   2  14        0.03       21.07     34.87 o 
  -2   2  14       15.97       11.58     16.59 o 
  -1   2  14       66.18      100.19     18.31 o 
   0   2  14       33.00       75.18     20.90 o 
   1   2  14        3.47        3.55     18.84 o 
   2   2  14       40.08       73.15     24.32 o 
   3   2  14       30.96       62.92     23.89 o 
   4   2  14        0.48       -1.77     33.23 o 
   5   2  14        1.35      -10.86     36.02 o 
   6   2  14      275.86      240.79     65.52 o 
   7   2  14      216.89       80.22     36.06 o 
 -13   3  14       83.41       22.63     54.22 o 
 -12   3  14      148.36      200.17     66.07 o 
 -11   3  14        5.36      -29.40     35.69 o 
 -10   3  14      444.13      431.23     52.89 o 
  -9   3  14       29.47       61.88     35.64 o 
  -8   3  14        0.24       -9.56     54.82 o 
  -7   3  14        3.50       45.47     37.23 o 
  -6   3  14        6.19        0.65     53.30 o 
  -5   3  14       13.13      -35.02     35.02 o 
  -4   3  14      140.25      181.75     30.38 o 
  -3   3  14        2.25       -8.87     21.55 o 
  -2   3  14      249.74      263.98     33.85 o 
  -1   3  14      142.20      160.86     25.96 o 
   0   3  14       57.23       57.99     21.77 o 
   1   3  14      265.49      270.30     30.35 o 
   2   3  14       26.27       46.55     23.89 o 
   3   3  14       26.12       45.83     27.45 o 
   4   3  14      111.37      151.08     36.36 o 
   5   3  14       70.07       59.67     38.46 o 
   6   3  14       35.07       34.79     40.36 o 
   7   3  14        1.23      -28.54     36.87 o 
 -13   4  14        4.30        6.55     37.45 o 
 -12   4  14       90.17      113.93     43.19 o 
 -11   4  14      192.88      167.23     61.24 o 
 -10   4  14      299.56      292.23     45.97 o 
  -9   4  14       49.58       50.77     36.65 o 
  -8   4  14       18.28       30.82     34.14 o 
  -7   4  14      418.98      468.16     54.60 o 
  -6   4  14       44.50       80.09     64.17 o 
  -5   4  14      103.01       82.98     39.82 o 
  -4   4  14       31.74       38.70     25.02 o 
  -3   4  14      117.32      119.35     32.57 o 
  -2   4  14        3.44       35.67     20.63 o 
  -1   4  14      101.16       93.89     28.87 o 
   0   4  14        2.08        9.43     21.80 o 
   1   4  14        1.99      -13.77     20.09 o 
   2   4  14       83.31      112.63     26.91 o 
   3   4  14        0.83      -24.90     24.90 o 
   4   4  14       39.42       49.33     30.07 o 
   5   4  14        4.16       -8.26     25.54 o 
   6   4  14        1.21      -36.33     36.33 o 
   7   4  14      343.95      274.87     46.75 o 
 -13   5  14        6.52       14.20     50.47 o 
 -12   5  14       29.41       13.08     35.72 o 
 -11   5  14       39.63       27.80     36.21 o 
 -10   5  14       81.28       20.12     21.18 o 
  -9   5  14        1.31        8.68     32.89 o 
  -8   5  14      200.41      253.80     44.24 o 
  -7   5  14      201.95      240.07     45.97 o 
  -6   5  14      356.28      476.42     53.89 o 
  -5   5  14       64.37      118.05     38.47 o 
  -4   5  14      282.54      270.44     42.25 o 
  -3   5  14       19.17       24.93     23.55 o 
  -2   5  14      621.45      737.49     44.45 o 
  -1   5  14        0.01       14.51     20.56 o 
   0   5  14        8.16        0.57     21.47 o 
   1   5  14       22.94       18.51     33.70 o 
   2   5  14       25.35       63.14     26.28 o 
   3   5  14        8.87        1.49     36.30 o 
   4   5  14      119.71       93.10     29.76 o 
   5   5  14       40.82       39.02     27.63 o 
   6   5  14       42.26       64.37     38.90 o 
 -13   6  14       59.23       58.83     35.45 o 
 -12   6  14      413.94      360.58     49.36 o 
 -11   6  14      181.29      167.46     43.18 o 
 -10   6  14     1197.03     1122.05     74.59 o 
  -9   6  14       31.53       45.96     22.99 o 
  -8   6  14      127.15      114.64     39.90 o 
  -7   6  14      147.76      236.43     66.64 o 
  -6   6  14       38.79      118.34     56.41 o 
  -5   6  14       20.55       23.35     53.51 o 
  -4   6  14      311.43      401.83     48.30 o 
  -3   6  14        8.97       12.26     24.10 o 
  -2   6  14      128.88      188.35     27.97 o 
  -1   6  14       20.87       54.74     23.20 o 
   0   6  14      578.36      670.92     44.70 o 
   1   6  14       21.49       12.40     21.55 o 
   2   6  14     1030.55     1042.76     63.53 o 
   3   6  14       20.98       24.28     27.64 o 
   4   6  14        0.09       -5.36     27.42 o 
   5   6  14       73.28       25.27     29.34 o 
   6   6  14       58.28       91.35     31.66 o 
 -12   7  14      373.44      329.13     62.48 o 
 -11   7  14      548.28      594.55     81.87 o 
 -10   7  14       27.16       24.04     57.18 o 
  -9   7  14      669.24      690.91     63.21 o 
  -8   7  14      989.86      387.44     66.02 o 
  -7   7  14       95.08       70.26     53.32 o 
  -6   7  14       74.25       70.94     56.30 o 
  -5   7  14        3.53      120.13     58.41 o 
  -4   7  14       80.60       98.99     35.04 o 
  -3   7  14        9.44        8.45     43.17 o 
  -2   7  14      123.88      169.25     38.72 o 
  -1   7  14       74.28       93.71     25.94 o 
   0   7  14       10.27       28.19     23.11 o 
   1   7  14        2.03       -6.82     22.29 o 
   2   7  14        8.64       -3.52     35.15 o 
   3   7  14        9.58        7.05     29.37 o 
   4   7  14       93.21      115.05     43.34 o 
   5   7  14      193.47      177.25     37.90 o 
   6   7  14        1.84       23.33     29.41 o 
 -12   8  14       27.01       57.78     33.27 o 
 -11   8  14       13.64       16.48     31.99 o 
 -10   8  14      378.34      401.22     52.47 o 
  -9   8  14      116.59      142.07     35.52 o 
  -8   8  14        3.45       21.33     39.97 o 
  -7   8  14      142.31      119.93     52.74 o 
  -6   8  14        0.01       62.46     40.88 o 
  -5   8  14      288.55      313.83     45.41 o 
  -4   8  14        0.14       -7.81     30.43 o 
  -3   8  14      100.79       42.18     29.01 o 
  -2   8  14        0.61       11.13     24.15 o 
  -1   8  14      280.34      355.02     37.44 o 
   0   8  14        0.53       18.00     24.36 o 
   1   8  14      100.89       67.77     24.03 o 
   2   8  14        2.34        6.12     25.47 o 
   3   8  14       12.23       33.67     26.47 o 
   4   8  14       30.51       59.53     29.92 o 
   5   8  14      467.64      514.49     44.51 o 
   6   8  14      109.96      205.65     55.03 o 
 -12   9  14        7.12      -29.02     32.39 o 
 -11   9  14      220.89      213.81     39.57 o 
 -10   9  14      528.67      509.74    134.99 o 
  -9   9  14       11.68       70.64     41.04 o 
  -8   9  14     1396.53     1257.94     90.07 o 
  -7   9  14       79.82      131.12     46.20 o 
  -6   9  14       23.88       43.50     48.92 o 
  -5   9  14       18.88       69.26     22.73 o 
  -4   9  14        0.17       21.22     24.88 o 
  -3   9  14        0.78       33.21     33.00 o 
  -2   9  14        7.68       35.15     27.17 o 
  -1   9  14      122.27      113.05     27.19 o 
   0   9  14      139.61       97.88     28.18 o 
   1   9  14       30.04       59.82     28.31 o 
   2   9  14      211.50      274.78     35.72 o 
   3   9  14       12.78       34.22     27.58 o 
   4   9  14      252.35      263.56     36.95 o 
   5   9  14      221.00      259.14     38.35 o 
 -11  10  14        0.22       -6.52     40.49 o 
 -10  10  14       12.24       78.00     43.16 o 
  -9  10  14       50.81       38.83     39.77 o 
  -8  10  14      159.84      217.31     49.33 o 
  -7  10  14       63.14       75.63     41.51 o 
  -6  10  14      149.76       83.14     45.83 o 
  -5  10  14      166.73      193.84     32.70 o 
  -4  10  14       26.42       36.50     23.89 o 
  -3  10  14      347.66      392.81     41.83 o 
  -2  10  14       42.29       87.36     29.88 o 
  -1  10  14       14.18       30.69     24.19 o 
   0  10  14       29.44       16.46     25.80 o 
   1  10  14        0.77       36.07     34.82 o 
   2  10  14       10.15       33.01     29.17 o 
   3  10  14      144.43      219.68     34.02 o 
   4  10  14        0.15        1.16     28.91 o 
   5  10  14        0.01      -11.63     28.96 o 
 -11  11  14      430.23      404.16     62.00 o 
 -10  11  14       81.96       61.94     44.52 o 
  -9  11  14        4.88       46.77     40.66 o 
  -8  11  14     1023.60      974.02     83.10 o 
  -7  11  14        6.13        3.01     38.84 o 
  -6  11  14        2.31       19.24     68.80 o 
  -5  11  14      533.24      574.47     43.24 o 
  -4  11  14      171.81      128.58     29.72 o 
  -3  11  14       42.93       32.39     22.06 o 
  -2  11  14       55.32      107.58     30.10 o 
  -1  11  14      437.09      521.19     49.84 o 
   0  11  14       37.03       56.49     27.80 o 
   1  11  14      325.76      409.25     60.49 o 
   2  11  14      103.96      150.64     32.97 o 
   3  11  14       12.68       54.81     30.76 o 
   4  11  14        0.06       69.32     31.31 o 
 -10  12  14        6.06        0.77     41.37 o 
  -9  12  14      248.74      300.39    102.17 o 
  -8  12  14      578.27      582.78    196.67 o 
  -7  12  14       23.44       89.36     49.47 o 
  -6  12  14       21.64       65.75     38.28 o 
  -5  12  14      316.62      364.04     37.91 o 
  -4  12  14       46.41       68.86     30.61 o 
  -3  12  14      724.44      684.18     54.94 o 
  -2  12  14       40.53       83.31     32.56 o 
  -1  12  14      487.54      479.24     54.88 o 
   0  12  14       37.21       48.53     27.72 o 
   1  12  14      344.67      374.80     46.46 o 
   2  12  14        3.55       37.66     27.38 o 
   3  12  14       81.35      105.30     30.62 o 
   4  12  14      127.63      149.25     37.17 o 
 -10  13  14        2.19       17.66     71.43 o 
  -9  13  14      218.38      124.91     50.35 o 
  -8  13  14      189.56      245.63     55.39 o 
  -7  13  14      196.78      174.71     50.62 o 
  -6  13  14       47.58      116.36     63.11 o 
  -5  13  14      676.89      515.03     92.79 o 
  -4  13  14       18.85       59.18     30.89 o 
  -3  13  14       15.50       38.71     42.17 o 
  -2  13  14      105.73      136.13     34.74 o 
  -1  13  14       81.18       91.51     50.59 o 
   0  13  14      116.59      127.20     64.56 o 
   1  13  14       66.14      105.74     30.54 o 
   2  13  14        6.91       -6.04     31.37 o 
   3  13  14        4.84       54.10     28.47 o 
  -9  14  14      434.86      379.31     61.91 o 
  -8  14  14      150.23      127.20     49.20 o 
  -7  14  14        5.97       70.82     29.05 o 
  -6  14  14      239.91      323.98     37.48 o 
  -5  14  14      135.33      198.14     35.44 o 
  -4  14  14       77.15      115.42     68.45 o 
  -3  14  14      283.85      246.92     39.03 o 
  -2  14  14      252.50      267.72     71.30 o 
  -1  14  14       36.25       98.86     31.10 o 
   0  14  14       68.39       94.75     36.99 o 
   1  14  14        6.22       45.92     27.75 o 
   2  14  14        1.00       75.73     31.33 o 
  -8  15  14       76.98       96.12     75.59 o 
  -7  15  14       69.92      119.21     34.38 o 
  -6  15  14      150.45      156.88     35.13 o 
  -5  15  14        2.64      117.90     33.18 o 
  -4  15  14        4.05       84.00     32.97 o 
  -3  15  14       29.19       36.04     41.76 o 
  -2  15  14      126.65      211.10     39.20 o 
  -1  15  14      112.67      145.88     38.23 o 
   0  15  14       86.28      138.30     58.04 o 
   1  15  14        1.64       33.31     56.82 o 
  -6  16  14       11.22      105.71     98.22 o 
  -5  16  14       17.23      109.92     33.07 o 
  -4  16  14      103.50      118.01     44.70 o 
  -3  16  14        2.48       67.94     50.47 o 
  -2  16  14       81.04       93.73     89.07 o 
  -1  16  14      263.94      317.66     42.36 o 
   0  16  14       22.66     -112.96    119.15 o 
 -13   1  15      200.98      198.18     47.26 o 
 -12   1  15      218.67      226.54     50.22 o 
 -11   1  15      752.06      733.27     70.51 o 
 -10   1  15        2.23      -36.46     36.68 o 
  -9   1  15        2.18       43.93     38.07 o 
  -8   1  15       66.61      110.96     41.01 o 
  -7   1  15      148.45      151.37     44.04 o 
  -6   1  15      105.38       64.91     40.54 o 
  -5   1  15       91.41      129.24     53.71 o 
  -4   1  15        8.54       34.41     37.63 o 
  -3   1  15      138.89      233.56     34.37 o 
  -2   1  15       31.75       66.02     17.70 o 
  -1   1  15       10.92       -0.91     19.73 o 
   0   1  15       26.63       59.36     21.12 o 
   1   1  15      192.37      271.12     40.27 o 
   2   1  15       33.90       45.46     34.90 o 
   3   1  15       12.52       30.33     35.91 o 
   4   1  15       26.02       23.04     38.17 o 
   5   1  15       37.50       68.66     41.66 o 
   6   1  15        3.27      -24.34     40.65 o 
 -13   2  15      367.07      364.52     54.90 o 
 -12   2  15      282.05      239.23     48.27 o 
 -11   2  15        2.77       88.92     49.37 o 
 -10   2  15       53.23       -6.93     36.07 o 
  -9   2  15      306.87      364.60     52.16 o 
  -8   2  15        1.56      -14.69     34.38 o 
  -7   2  15      959.85     1067.66     80.12 o 
  -6   2  15        1.53       82.13     40.58 o 
  -5   2  15      154.96      291.71     49.98 o 
  -4   2  15       40.55       56.66     40.17 o 
  -3   2  15      426.92      615.60     40.23 o 
  -2   2  15      312.97      407.65     48.77 o 
  -1   2  15      281.22      369.78     31.38 o 
   0   2  15       95.74       93.35     24.77 o 
   1   2  15       35.97       41.28     35.40 o 
   2   2  15        7.27        7.86     24.50 o 
   3   2  15      145.98      141.05     39.99 o 
   4   2  15       63.92       62.01     48.98 o 
   5   2  15       47.71       23.26     40.83 o 
   6   2  15       19.07      -32.14     40.41 o 
 -13   3  15       12.99       29.39     39.58 o 
 -12   3  15      149.71       97.53     40.36 o 
 -11   3  15      755.01      815.47     74.37 o 
 -10   3  15      124.62      157.88     43.28 o 
  -9   3  15      270.08      295.99     49.99 o 
  -8   3  15      121.43      110.79     40.50 o 
  -7   3  15      349.46      522.81    133.34 o 
  -6   3  15      242.16      305.86     48.77 o 
  -5   3  15       10.63      -14.11     38.53 o 
  -4   3  15       63.59      147.36     50.03 o 
  -3   3  15      441.93      543.85     44.68 o 
  -2   3  15      106.50      117.09     24.18 o 
  -1   3  15        0.15       23.69     23.80 o 
   0   3  15      153.20      197.17     28.43 o 
   1   3  15       37.77       15.80     20.37 o 
   2   3  15       28.89       -9.90     22.40 o 
   3   3  15       50.73       56.85     46.49 o 
   4   3  15       58.33       19.40     46.36 o 
   5   3  15       13.22      -18.46     39.50 o 
   6   3  15      184.63      118.98     83.08 o 
 -12   4  15      100.44       86.06     30.15 o 
 -11   4  15       67.15       82.09     50.59 o 
 -10   4  15      758.85      814.85     71.90 o 
  -9   4  15       22.82       21.52     38.06 o 
  -8   4  15      257.77      277.61    137.90 o 
  -7   4  15      113.41      129.97     43.42 o 
  -6   4  15        0.26      -12.87     36.74 o 
  -5   4  15       15.07       68.79     37.73 o 
  -4   4  15     1076.66     1404.22    133.65 o 
  -3   4  15        2.23       32.63     23.31 o 
  -2   4  15      203.83      258.21     34.54 o 
  -1   4  15       51.37       49.19     24.16 o 
   0   4  15      177.75      290.55     34.26 o 
   1   4  15      138.46      134.02     29.68 o 
   2   4  15       54.37       85.74     27.47 o 
   3   4  15       44.50       53.97     40.90 o 
   4   4  15       13.59       23.11     26.55 o 
   5   4  15        8.60      -11.66     39.79 o 
 -12   5  15      245.04      228.48     48.06 o 
 -11   5  15       59.53       38.53     18.05 o 
 -10   5  15       67.70       62.18     39.03 o 
  -9   5  15        5.15       11.38     36.61 o 
  -8   5  15       46.96       46.44     43.67 o 
  -7   5  15      145.60      125.94     42.11 o 
  -6   5  15      115.43      124.45     62.82 o 
  -5   5  15      142.77      184.61     65.69 o 
  -4   5  15       15.29       69.43     57.84 o 
  -3   5  15        2.56       31.88     27.43 o 
  -2   5  15      204.90      244.37     35.94 o 
  -1   5  15      282.74      341.77     34.80 o 
   0   5  15        0.70       11.31     21.70 o 
   1   5  15      180.95      190.53     31.91 o 
   2   5  15       16.16       65.82     32.57 o 
   3   5  15        1.69       21.96     27.58 o 
   4   5  15        1.88       51.77     31.42 o 
   5   5  15      113.10      138.71     33.40 o 
 -12   6  15      103.91      155.38     43.12 o 
 -11   6  15       49.19       75.34     61.41 o 
 -10   6  15       90.20       55.49     44.55 o 
  -9   6  15        4.06        4.36     54.46 o 
  -8   6  15      220.16      266.95     49.20 o 
  -7   6  15      590.03      572.88     90.66 o 
  -6   6  15      443.46      381.41     79.76 o 
  -5   6  15      221.93      334.59     76.17 o 
  -4   6  15      109.18      170.90     30.88 o 
  -3   6  15       20.60       78.39     26.23 o 
  -2   6  15      174.10      237.30     41.26 o 
  -1   6  15       61.40       58.10     25.74 o 
   0   6  15       99.70      121.85     25.93 o 
   1   6  15       35.74       68.77     25.33 o 
   2   6  15        9.62       10.89     27.34 o 
   3   6  15      310.50      392.18     45.34 o 
   4   6  15       14.46       81.33     32.74 o 
   5   6  15        1.29       22.28     31.98 o 
 -12   7  15        9.50      -60.14     60.14 o 
 -11   7  15      303.58      268.54     49.03 o 
 -10   7  15      348.01      327.23     50.79 o 
  -9   7  15       45.89       13.96     20.39 o 
  -8   7  15       55.07      -26.36     54.67 o 
  -7   7  15      330.83      252.12     69.97 o 
  -6   7  15        1.74       99.49     57.69 o 
  -5   7  15       35.20       36.65     57.83 o 
  -4   7  15        9.22       46.89     25.67 o 
  -3   7  15       81.23       70.51     28.05 o 
  -2   7  15       52.16       69.76     28.37 o 
  -1   7  15       17.36       54.66     25.59 o 
   0   7  15      377.80      418.98     39.23 o 
   1   7  15       21.80       36.28     30.36 o 
   2   7  15        2.47       19.68     28.19 o 
   3   7  15      235.66      269.98     43.87 o 
   4   7  15        0.13       14.48     29.14 o 
   5   7  15        3.47       64.30     32.40 o 
 -11   8  15       59.28       71.67     38.48 o 
 -10   8  15      141.80      233.92     68.34 o 
  -9   8  15        5.31      -53.01     53.01 o 
  -8   8  15      809.20      336.39     64.29 o 
  -7   8  15       68.65       98.16     59.96 o 
  -6   8  15      103.49       73.64     60.86 o 
  -5   8  15      152.49      171.63     64.54 o 
  -4   8  15      414.19      451.40     42.82 o 
  -3   8  15       94.38       71.00     27.61 o 
  -2   8  15      582.44      650.87     55.26 o 
  -1   8  15       29.28       35.43     26.40 o 
   0   8  15      128.17      123.56     30.81 o 
   1   8  15       10.35       51.13     25.74 o 
   2   8  15      624.74      689.92     50.34 o 
   3   8  15       51.40       54.25     29.80 o 
   4   8  15      369.40      426.25     42.88 o 
 -11   9  15        1.02      -18.35     46.69 o 
 -10   9  15       82.12       98.42     53.57 o 
  -9   9  15       36.39      -47.07     47.07 o 
  -8   9  15      108.39      226.01     72.66 o 
  -7   9  15        9.75       64.26     55.82 o 
  -6   9  15      149.44       92.02     44.04 o 
  -5   9  15      261.83      387.25     62.84 o 
  -4   9  15       62.66      123.58     30.74 o 
  -3   9  15      263.20      382.22     43.12 o 
  -2   9  15       86.42      119.32     32.87 o 
  -1   9  15        0.01        8.92     28.44 o 
   0   9  15       86.71       69.81     30.20 o 
   1   9  15       20.01       21.86     25.82 o 
   2   9  15        1.75       32.86     29.21 o 
   3   9  15       63.13       82.04     32.41 o 
   4   9  15        3.14       35.87     30.34 o 
 -10  10  15       59.49       63.78     43.05 o 
  -9  10  15      215.95      239.00     52.82 o 
  -8  10  15      323.55      306.65     73.60 o 
  -7  10  15      520.91      547.13     86.64 o 
  -6  10  15      187.20      187.28     68.26 o 
  -5  10  15      446.23      542.80     79.40 o 
  -4  10  15        9.50       68.80     27.55 o 
  -3  10  15        5.01       58.71     28.75 o 
  -2  10  15        1.92       -0.84     40.38 o 
  -1  10  15      288.97      374.65     45.79 o 
   0  10  15        6.85      -16.43     26.60 o 
   1  10  15       13.25      100.02     31.98 o 
   2  10  15      125.17      190.83     35.94 o 
   3  10  15        8.03       33.03     29.53 o 
 -10  11  15       65.08       97.47     73.88 o 
  -9  11  15       22.80       68.50     80.65 o 
  -8  11  15        0.72       74.41     41.25 o 
  -7  11  15        8.97       -5.95     39.71 o 
  -6  11  15        0.33      -42.02     78.47 o 
  -5  11  15       92.52      134.25     30.62 o 
  -4  11  15       70.02       60.50     27.86 o 
  -3  11  15        0.09       25.38     29.65 o 
  -2  11  15       58.39      151.66     34.41 o 
  -1  11  15       18.26       47.29     31.84 o 
   0  11  15        1.10       33.13     28.52 o 
   1  11  15        1.28        1.02     29.01 o 
   2  11  15       59.69      103.37     32.31 o 
   3  11  15       75.08      114.20     32.64 o 
  -9  12  15       20.81       19.65     39.92 o 
  -8  12  15       50.91      108.52     43.48 o 
  -7  12  15        0.09       57.41     41.32 o 
  -6  12  15      106.41      172.21     37.76 o 
  -5  12  15      197.27      202.40     62.64 o 
  -4  12  15       62.81       93.67     51.62 o 
  -3  12  15       90.93      113.95     33.50 o 
  -2  12  15       79.00      152.33     73.25 o 
  -1  12  15      202.70      259.56     43.01 o 
   0  12  15       75.93      111.02     31.40 o 
   1  12  15       69.27      102.08     32.14 o 
   2  12  15        7.86       49.41     30.23 o 
  -8  13  15      637.04      573.05     69.35 o 
  -7  13  15        4.76      151.93     47.34 o 
  -6  13  15       89.73      120.96     71.13 o 
  -5  13  15       61.64      106.99     36.78 o 
  -4  13  15       39.39      128.99     34.99 o 
  -3  13  15      184.44      200.16     52.67 o 
  -2  13  15        8.54       31.83     28.96 o 
  -1  13  15        2.52      102.29     37.92 o 
   0  13  15        5.00       54.44     47.94 o 
   1  13  15      218.12      188.36     42.33 o 
  -7  14  15      177.05      254.06     61.37 o 
  -6  14  15      125.67      173.39     65.06 o 
  -5  14  15       27.94      132.63     46.14 o 
  -4  14  15      186.36      117.32     35.38 o 
  -3  14  15      246.22      251.19     55.21 o 
  -2  14  15        9.59      117.03     39.22 o 
  -1  14  15      772.67     1042.14    139.86 o 
   0  14  15        3.54      100.75     34.73 o 
  -5  15  15      422.53      365.42     83.72 o 
  -4  15  15      140.94      199.44     52.39 o 
  -3  15  15      193.07      192.61     38.33 o 
  -2  15  15       17.12      115.66     70.89 o 
 -12   0  16       79.05       11.16     60.39 o 
 -11   0  16      149.16      196.87     60.05 o 
 -10   0  16       50.98      -40.29     52.72 o 
  -9   0  16      217.46      396.70     79.90 o 
  -8   0  16       44.32       88.12     61.48 o 
  -7   0  16       83.82      152.89     65.08 o 
  -6   0  16       47.06       53.64     61.80 o 
  -5   0  16       27.23      -22.67     57.70 o 
  -4   0  16       34.70      -56.52     56.52 o 
  -3   0  16     2512.87     3464.69    124.07 o 
  -2   0  16     1504.20     1707.67     77.42 o 
  -1   0  16     3999.94     4133.09    250.81 o 
   0   0  16      707.39      626.27     89.33 o 
   1   0  16        2.66      -18.08     59.34 o 
   2   0  16       24.54       -2.35     60.47 o 
   3   0  16      112.97       18.09     69.39 o 
   4   0  16        7.85      -24.99     69.27 o 
 -12   1  16       15.73       19.51     37.93 o 
 -11   1  16      226.66      244.78     51.96 o 
 -10   1  16        1.29       35.96     40.00 o 
  -9   1  16       14.28       38.95     42.33 o 
  -8   1  16        8.70       73.05     43.80 o 
  -7   1  16      302.19      366.05     57.49 o 
  -6   1  16       24.42       84.96     44.12 o 
  -5   1  16      500.66      770.29     72.93 o 
  -4   1  16       68.47       31.82     89.23 o 
  -3   1  16      358.57      511.76     39.39 o 
  -2   1  16      510.72      730.69     50.35 o 
  -1   1  16      319.16      388.40     34.37 o 
   0   1  16       35.26      -43.68     78.78 o 
   1   1  16        2.30       -7.45     42.89 o 
   2   1  16       28.23      -35.91     58.41 o 
   3   1  16        0.90      -37.57     37.57 o 
   4   1  16      114.03       91.67     43.95 o 
 -12   2  16      313.44      427.69     57.91 o 
 -11   2  16       16.18       47.07     39.98 o 
 -10   2  16      127.59       79.19     42.61 o 
  -9   2  16       29.56       12.39     39.56 o 
  -8   2  16       84.86      109.06     44.11 o 
  -7   2  16      143.62      193.88     48.98 o 
  -6   2  16      337.63      477.47     61.99 o 
  -5   2  16      124.21       62.27     45.11 o 
  -4   2  16      267.81      244.10     74.65 o 
  -3   2  16        6.55       -7.29     37.47 o 
  -2   2  16     1488.44     1870.89     84.25 o 
  -1   2  16      148.59      161.29     30.56 o 
   0   2  16        5.05       35.43     23.06 o 
   1   2  16        0.15      -33.69     33.93 o 
   2   2  16      111.20      123.77     49.32 o 
   3   2  16       55.07        7.24     39.79 o 
   4   2  16       94.53       19.42     51.01 o 
 -12   3  16       25.16       57.94     40.03 o 
 -11   3  16      281.18      337.56     62.52 o 
 -10   3  16       75.58      106.15     43.40 o 
  -9   3  16       61.55       63.37     42.97 o 
  -8   3  16       48.69       10.29     39.33 o 
  -7   3  16       39.54       30.64     75.20 o 
  -6   3  16       32.99       38.02     41.61 o 
  -5   3  16      308.23      317.78     77.77 o 
  -4   3  16       18.22       94.29     66.92 o 
  -3   3  16      987.77     1316.99     87.13 o 
  -2   3  16      985.92     1300.53     68.27 o 
  -1   3  16      107.13      154.96     32.40 o 
   0   3  16        7.27       52.37     24.30 o 
   1   3  16        0.21        0.76     22.87 o 
   2   3  16       70.12       77.97     58.52 o 
   3   3  16        0.27      -11.68     38.17 o 
   4   3  16        2.12      -10.04     39.45 o 
 -11   4  16      266.30      328.53     64.65 o 
 -10   4  16       11.54       21.10     40.00 o 
  -9   4  16       16.28      -21.62     37.62 o 
  -8   4  16      100.40      126.26     45.35 o 
  -7   4  16        7.73      -38.06     38.06 o 
  -6   4  16      111.63      143.13     69.60 o 
  -5   4  16        2.99       11.34     57.59 o 
  -4   4  16      195.62      220.38     47.41 o 
  -3   4  16      881.01     1021.40     60.06 o 
  -2   4  16       86.29      105.70     29.07 o 
  -1   4  16      181.62      265.24     31.19 o 
   0   4  16        4.34       47.84     27.15 o 
   1   4  16        0.33        2.55     34.51 o 
   2   4  16      240.03      205.49     65.12 o 
   3   4  16        5.78      -24.61     43.85 o 
   4   4  16       75.66      111.74     43.74 o 
 -11   5  16        0.81       -0.61     38.76 o 
 -10   5  16       76.54       79.45     41.94 o 
  -9   5  16       27.24       45.10     41.85 o 
  -8   5  16      410.31      564.64     65.07 o 
  -7   5  16       52.66       56.59     60.80 o 
  -6   5  16      678.03      762.18    105.51 o 
  -5   5  16       13.14      -26.83     60.49 o 
  -4   5  16        6.75       -8.67     34.61 o 
  -3   5  16      237.76      228.15     33.57 o 
  -2   5  16       41.10       73.15     28.40 o 
  -1   5  16       14.35       34.80     23.72 o 
   0   5  16      114.88      184.70     28.43 o 
   1   5  16       45.11       65.85     25.89 o 
   2   5  16      113.70      197.65     37.40 o 
   3   5  16      148.56      222.82     40.13 o 
   4   5  16      317.82      237.12     58.26 o 
 -11   6  16       83.08       37.72     18.31 o 
 -10   6  16      120.30      124.70     43.97 o 
  -9   6  16       52.96      107.74     61.69 o 
  -8   6  16      138.17      148.74     68.63 o 
  -7   6  16       38.35       -5.53     59.37 o 
  -6   6  16      249.44      312.08     76.52 o 
  -5   6  16      118.07      150.43     71.67 o 
  -4   6  16      734.56      980.99     82.27 o 
  -3   6  16       33.63      138.01     55.04 o 
  -2   6  16       45.95       34.08     36.90 o 
  -1   6  16       18.92       66.53     30.47 o 
   0   6  16        1.12       23.85     24.32 o 
   1   6  16       47.87       67.22     26.76 o 
   2   6  16       66.82      151.72     33.03 o 
   3   6  16        5.74       42.53     27.83 o 
   4   6  16       84.41      176.77     57.06 o 
 -11   7  16        6.08       27.14     36.03 o 
 -10   7  16        2.58        4.33     17.38 o 
  -9   7  16       34.62      102.82     63.19 o 
  -8   7  16       80.17      144.17     64.24 o 
  -7   7  16       37.84      -28.54     56.45 o 
  -6   7  16      229.67      271.60     77.03 o 
  -5   7  16        4.26      -18.17     59.35 o 
  -4   7  16        7.24       82.83     43.96 o 
  -3   7  16       86.95      148.03     33.60 o 
  -2   7  16        4.35       65.51     30.53 o 
  -1   7  16        0.87       25.21     28.46 o 
   0   7  16       87.75      134.56     32.68 o 
   1   7  16       17.89       36.03     25.32 o 
   2   7  16       24.32       50.55     30.82 o 
   3   7  16       48.34      132.21     33.15 o 
 -10   8  16      247.56      248.01     70.69 o 
  -9   8  16       49.86       19.31     22.52 o 
  -8   8  16        1.87       70.58     61.39 o 
  -7   8  16      127.71      217.75     68.95 o 
  -6   8  16      139.04      117.42     70.51 o 
  -5   8  16        0.23       44.79     38.50 o 
  -4   8  16      103.69       98.71     43.43 o 
  -3   8  16       94.53      131.21     32.08 o 
  -2   8  16        7.57       64.66     32.18 o 
  -1   8  16        4.54       14.78     32.47 o 
   0   8  16       35.26       73.05     26.59 o 
   1   8  16        6.46       47.30     28.90 o 
   2   8  16      110.63       90.27     31.77 o 
   3   8  16       10.23       90.36     32.08 o 
 -10   9  16       20.51        2.28     53.22 o 
  -9   9  16        9.61       52.68     53.81 o 
  -8   9  16        3.47       20.69     45.17 o 
  -7   9  16      250.83      244.20     73.11 o 
  -6   9  16      353.72      267.63     78.44 o 
  -5   9  16       56.69      128.30     42.88 o 
  -4   9  16        1.58       93.50     38.36 o 
  -3   9  16      184.09      285.00     39.38 o 
  -2   9  16       10.78       35.69     31.75 o 
  -1   9  16       41.42       27.27     33.04 o 
   0   9  16        0.48       34.00     26.49 o 
   1   9  16        6.37       56.48     30.17 o 
   2   9  16       55.26      101.56     32.65 o 
  -9  10  16      122.87      105.94     57.08 o 
  -8  10  16       10.37       28.88     57.60 o 
  -7  10  16        0.13      -27.24     55.95 o 
  -6  10  16      687.34      903.18     95.31 o 
  -5  10  16      709.82      642.87     68.56 o 
  -4  10  16       50.89       65.10     28.63 o 
  -3  10  16       28.32       87.29     31.56 o 
  -2  10  16      110.52       77.93     32.88 o 
  -1  10  16       24.28       36.28     32.83 o 
   0  10  16      209.38      201.21     35.79 o 
   1  10  16       11.78       81.81     32.87 o 
   2  10  16      178.14      178.16     35.93 o 
  -8  11  16      483.53      354.25     75.95 o 
  -7  11  16       16.23      -49.52     49.52 o 
  -6  11  16       36.82       29.82     48.15 o 
  -5  11  16      122.03       56.10     24.80 o 
  -4  11  16       60.63      103.96     39.11 o 
  -3  11  16      122.04      278.86     41.04 o 
  -2  11  16       12.00      106.84     35.56 o 
  -1  11  16      224.06      272.18     43.05 o 
   0  11  16        2.49       47.41     34.85 o 
   1  11  16       68.77      102.47     33.65 o 
  -7  12  16       88.24       77.49     46.09 o 
  -6  12  16        7.46       24.90     30.31 o 
  -5  12  16       46.25      107.84     35.53 o 
  -4  12  16      115.49      259.08     43.75 o 
  -3  12  16      415.07      557.97     59.12 o 
  -2  12  16       33.29      -11.21     32.73 o 
  -1  12  16      410.24      373.62     45.07 o 
   0  12  16       25.55       89.85     59.27 o 
  -5  13  16        9.74       58.13     64.54 o 
  -4  13  16      770.91      954.97    148.48 o 
  -3  13  16        3.07      162.17     47.15 o 
  -2  13  16       72.93      261.99     42.01 o 
 -11   1  17      512.84      607.36     67.37 o 
 -10   1  17       49.44       23.44     77.85 o 
  -9   1  17       86.70      228.11     50.01 o 
  -8   1  17       21.77       -4.91     41.64 o 
  -7   1  17      305.41      482.27     64.19 o 
  -6   1  17       31.29       76.34     45.91 o 
  -5   1  17       41.68       73.87     46.16 o 
  -4   1  17        4.89       27.62     61.66 o 
  -3   1  17       64.97      125.33     38.63 o 
  -2   1  17      131.18      244.15     61.03 o 
  -1   1  17      105.80      224.24     71.19 o 
   0   1  17        0.10      -22.67     61.22 o 
   1   1  17      101.89      111.01     49.05 o 
   2   1  17        1.96      -14.37     86.03 o 
   3   1  17       28.37       15.31     50.57 o 
 -11   2  17       56.90      112.77     65.61 o 
 -10   2  17       41.54       11.56     65.48 o 
  -9   2  17        3.99       55.84     43.26 o 
  -8   2  17       34.34       89.23     46.66 o 
  -7   2  17       46.94       -7.78     67.05 o 
  -6   2  17       12.39       51.73     47.24 o 
  -5   2  17       14.97       68.83     66.18 o 
  -4   2  17        0.01       41.95     38.06 o 
  -3   2  17      132.98      200.52     42.83 o 
  -2   2  17       75.32      131.70     40.92 o 
  -1   2  17      309.66      388.34     41.85 o 
   0   2  17       17.99       50.46     66.97 o 
   1   2  17       88.56      106.98     70.31 o 
   2   2  17       18.95      -30.27     46.31 o 
   3   2  17      261.19      162.30     46.55 o 
 -10   3  17       23.78       56.91     41.01 o 
  -9   3  17        3.43        0.85     40.41 o 
  -8   3  17       48.99       57.71     54.66 o 
  -7   3  17        9.44      -39.59     42.16 o 
  -6   3  17       20.45       26.98     61.99 o 
  -5   3  17      104.09      135.33     75.09 o 
  -4   3  17      138.23      274.77     76.84 o 
  -3   3  17        0.03       77.12     39.04 o 
  -2   3  17      201.19      227.32     30.17 o 
  -1   3  17        4.44        9.16     21.56 o 
   0   3  17       35.65       86.04     32.96 o 
   1   3  17       12.14       64.99     49.58 o 
   2   3  17      120.95       43.42     51.23 o 
   3   3  17        0.22      -44.37     69.94 o 
 -10   4  17       60.97       89.63     66.72 o 
  -9   4  17        0.24        3.14     41.71 o 
  -8   4  17       13.03       17.22     59.63 o 
  -7   4  17       26.39       72.57     67.66 o 
  -6   4  17       10.17       33.80     63.19 o 
  -5   4  17      140.27      185.59     77.01 o 
  -4   4  17       29.96      -34.74     34.74 o 
  -3   4  17       32.81       45.89     51.56 o 
  -2   4  17        2.58       82.31     26.25 o 
  -1   4  17       54.39      156.92     28.65 o 
   0   4  17       40.85      114.12     26.18 o 
   1   4  17       79.02      105.45     33.06 o 
   2   4  17      106.60       71.13    110.23 o 
 -10   5  17      344.73      468.66    127.15 o 
  -9   5  17       38.45       93.39     67.40 o 
  -8   5  17      230.19      358.78     85.90 o 
  -7   5  17        0.87      -39.72     59.46 o 
  -6   5  17       19.63       29.88     66.90 o 
  -5   5  17       46.11      -29.57     63.87 o 
  -4   5  17       65.45      108.24    125.48 o 
  -3   5  17        9.43      -28.25     37.41 o 
  -2   5  17      538.04      699.02     85.76 o 
  -1   5  17      106.13      127.40     30.23 o 
   0   5  17       28.78       40.38     26.33 o 
   1   5  17       59.11      133.64     29.54 o 
   2   5  17       39.77      123.00     29.31 o 
 -10   6  17      144.56      191.57     64.53 o 
  -9   6  17        8.95       47.10     61.04 o 
  -8   6  17        0.00      -15.21     52.97 o 
  -7   6  17        0.55        3.10     62.36 o 
  -6   6  17        0.00      -51.53     60.19 o 
  -5   6  17       60.21       29.98     40.62 o 
  -4   6  17        3.50       54.66     54.89 o 
  -3   6  17       29.01        9.39     41.24 o 
  -2   6  17       34.71       50.99     50.24 o 
  -1   6  17      130.08      158.32     32.84 o 
   0   6  17       32.40       59.16     27.36 o 
   1   6  17        4.85       42.18     28.55 o 
   2   6  17       32.92       95.71     29.51 o 
  -9   7  17       15.46       82.13     56.31 o 
  -8   7  17      926.04     1121.37    117.97 o 
  -7   7  17       73.74       93.61     64.06 o 
  -6   7  17       97.38      180.55     74.78 o 
  -5   7  17        6.42       10.82     44.50 o 
  -4   7  17       69.69      143.76     48.30 o 
  -3   7  17       76.24      138.52     52.50 o 
  -2   7  17       16.52      132.01     32.92 o 
  -1   7  17        0.08        1.71     27.67 o 
   0   7  17       59.59       48.55     28.78 o 
   1   7  17       78.29      133.26     35.96 o 
  -9   8  17      152.82      162.11     64.92 o 
  -8   8  17       27.39      184.02     65.67 o 
  -7   8  17        0.56      -57.84     59.15 o 
  -6   8  17        0.01       41.73     85.01 o 
  -5   8  17       94.50      144.14     46.80 o 
  -4   8  17       98.70      135.55     59.24 o 
  -3   8  17      148.72      238.47     35.47 o 
  -2   8  17       53.54       22.80     58.33 o 
  -1   8  17       44.38       90.69     54.32 o 
   0   8  17        0.77       -7.02     30.79 o 
   1   8  17        3.58       62.64     30.69 o 
  -8   9  17       65.15       91.39     57.15 o 
  -7   9  17       10.26       47.86     60.33 o 
  -6   9  17       52.00       89.27     37.81 o 
  -5   9  17      265.21      350.46     56.25 o 
  -4   9  17       12.74       38.36     52.53 o 
  -3   9  17      124.82      241.98     39.62 o 
  -2   9  17       10.71       54.59     53.72 o 
  -1   9  17       36.79       30.18     42.45 o 
   0   9  17        4.42       33.30     37.13 o 
  -7  10  17       88.48      169.79     66.91 o 
  -6  10  17       60.91       66.40     48.65 o 
  -5  10  17        0.03       19.81     36.92 o 
  -4  10  17       11.90      185.26     47.08 o 
  -3  10  17      107.16      237.78     40.50 o 
  -2  10  17        2.91       73.61     34.32 o 
  -1  10  17       21.51       55.42     33.86 o 
  -5  11  17       19.98       71.95     41.01 o 
  -4  11  17       46.76      130.97     44.39 o 
  -3  11  17       27.17      133.84     33.87 o 
  -9   0  18       59.60      149.57     68.64 o 
  -8   0  18       13.90       59.16     65.04 o 
  -7   0  18       90.75       64.56     71.22 o 
  -6   0  18       10.64      127.60     70.49 o 
  -5   0  18        7.49       69.61     67.75 o 
   1   0  18       19.87      -24.38     67.10 o 
  -9   1  18        8.26       29.93     48.50 o 
  -8   1  18       19.25       58.10     54.62 o 
  -7   1  18       20.59       60.18     48.22 o 
  -6   1  18        0.00      -22.56     43.53 o 
  -5   1  18        0.14        0.50     65.90 o 
  -4   1  18        6.34       30.63     34.29 o 
  -1   1  18      192.98      295.76     78.95 o 
   0   1  18       92.43        9.69     66.45 o 
   1   1  18       14.32      -25.03     65.97 o 
  -9   2  18        1.26       78.98     46.70 o 
  -8   2  18        3.21      -14.45     44.34 o 
  -7   2  18       20.45      -32.62     66.72 o 
  -6   2  18       52.10       41.08     69.31 o 
  -5   2  18        1.26        9.25     68.14 o 
  -4   2  18       73.52      192.81     54.61 o 
  -3   2  18       98.14      102.15     42.68 o 
  -2   2  18       12.80      126.31     67.18 o 
  -1   2  18       27.04       13.98     66.90 o 
   0   2  18        0.77       -8.55     64.58 o 
   1   2  18       14.75      -32.65     68.44 o 
  -9   3  18        7.64       15.82     41.70 o 
  -8   3  18       41.49      -34.36     56.67 o 
  -7   3  18       26.01       52.73     68.67 o 
  -6   3  18      105.47      232.47     83.29 o 
  -5   3  18        0.67       -7.11     58.51 o 
  -4   3  18      143.14      271.25     51.56 o 
  -3   3  18        6.51      115.47     33.81 o 
  -2   3  18       56.81       98.86     33.02 o 
  -1   3  18      118.40      206.99     68.97 o 
   0   3  18        0.75      -63.84     63.84 o 
  -8   4  18        7.73       74.75     66.59 o 
  -7   4  18      141.35      199.46     80.77 o 
  -6   4  18       19.45      118.71     72.93 o 
  -5   4  18       37.80       43.68     44.50 o 
  -4   4  18        7.46       27.62     40.79 o 
  -3   4  18       77.89      130.17     45.76 o 
  -2   4  18        4.44       86.03     33.62 o 
  -1   4  18        1.04       79.44     28.32 o 
   0   4  18        6.49       45.88     41.60 o 
  -8   5  18       63.77       47.73     58.76 o 
  -7   5  18        0.60       39.75     66.03 o 
  -6   5  18       81.71      171.08     80.26 o 
  -5   5  18        0.09       -9.70     39.28 o 
  -4   5  18      132.16      244.37     54.60 o 
  -3   5  18        6.60       50.24     51.99 o 
  -2   5  18       83.51      179.13     40.53 o 
  -1   5  18        0.06      100.79     24.99 o 
   0   5  18       14.63       57.04     30.36 o 
  -7   6  18        4.02      -13.64     60.97 o 
  -6   6  18        5.30       42.95     48.22 o 
  -5   6  18        2.73       27.47     38.87 o 
  -4   6  18       36.16      137.46    176.72 o 
  -3   6  18       78.09      231.02     53.82 o 
  -2   6  18        3.32      116.14     52.52 o 
  -1   6  18       27.55       61.30     30.55 o 
  -7   7  18        0.13       39.56     62.35 o 
  -6   7  18        1.13       76.26     43.63 o 
  -5   7  18        4.61       94.27     45.25 o 
  -4   7  18       27.82       33.81     42.95 o 
  -3   7  18       28.25       57.43     45.07 o 
  -2   7  18        3.50      107.08     71.60 o 
  -5   8  18       45.76      107.41     70.70 o 
  -4   8  18        1.75       43.18     47.29 o 
  -3   8  18       77.72      167.41     52.76 o 
  -6   1  19       21.42       73.96     71.80 o 
  -5   2  19       15.59       20.53     38.15 o 
  -4   2  19        1.69       31.18     97.05 o 
  -5   3  19      129.79      319.29     62.74 o 
  -4   3  19        2.50      103.01     38.40 o 
                                                 
